# Supplementary material for: Genomic Characterization of Selected Multidrug-Resistant Escherichia coli Isolates from Healthy Dogs in Chile Reveals Diverse Lineages Including ST131
Source: Animals (Basel). 2026 Jun 8;16(12):1769. doi: 10.3390/ani16121769 (PMC13295413; doi:10.3390/ani16121769)
Supplement: Supplementary file 1 [file animals-16-01769-s001.zip]

Archive with 5 entries (5 files):
- Supplementary Data S1.txt
- Supplementary Table S1.xlsx
- Supplementary Table S2.xlsx
- Supplementary Table S3.xlsx
- Supplementary Table S4.xlsx
