# Supplementary material for: Genomic Characterization of Selected Multidrug-Resistant Escherichia coli Isolates from Healthy Dogs in Chile Reveals Diverse Lineages Including ST131
Source: Animals (Basel). 2026 Jun 8;16(12):1769. doi: 10.3390/ani16121769 (PMC13295413; doi:10.3390/ani16121769)
Supplement: Supplementary file 1 [file animals-16-01769-s001.zip › Supplementary Data S1.txt]

snp-dists 0.8.2	EC958.fna	ESC_BC5329AA_AS.result	ESC_BC5331AA_AS.result	ESC_BC5336AA_AS.result	ESC_BC5337AA_AS.result	ESC_BC5338AA_AS.result	ESC_BC5339AA_AS.result	ESC_BC5340AA_AS.result	ESC_BC5649AA_AS.result	ESC_BC5650AA_AS.result	ESC_BC6527AA_AS.result	ESC_BC6529AA_AS.result	ESC_BC6531AA_AS.result	ESC_BC6533AA_AS.result	ESC_CC1597AA_AS.result	ESC_CC1598AA_AS.result	ESC_CC1600AA_AS.result	ESC_CC1601AA_AS.result	ESC_CC3130AA_AS.result	ESC_DC2441AA_AS.result	ESC_DC7357AA_AS.result	ESC_DC7358AA_AS.result	ESC_DC7359AA_AS.result	ESC_DC7360AA_AS.result	ESC_DD2851AA_AS.result	ESC_DD7344AA_AS.result	ESC_DD7433AA_AS.result	ESC_DD7557AA_AS.result	ESC_DD7559AA_AS.result	ESC_EC8583AA_AS.result	ESC_EC9146AA_AS.result	ESC_EC9161AA_AS.result	ESC_EC9316AA_AS.result	ESC_EC9329AA_AS.result	ESC_EC9475AA_AS.result	ESC_EC9504AA_AS.result	ESC_EC9517AA_AS.result	ESC_EC9530AA_AS.result	ESC_EC9585AA_AS.result	ESC_EC9592AA_AS.result	ESC_EC9608AA_AS.result	ESC_EC9611AA_AS.result	ESC_EC9679AA_AS.result	ESC_EC9844AA_AS.result	ESC_ED1165AA_AS.result	ESC_ED2130AA_AS.result	ESC_ED2393AA_AS.result	ESC_FB9697AA_AS.result	ESC_FB9743AA_AS.result
EC958.fna	0	138	227	231	231	228	226	152	229	161	233	227	159	162	231	227	233	233	229	1565	181	156	166	170	174	5123	312	5109	5120	2181	2182	2178	135	91	131	99	210	2090	107	98	159	156	2209	164	182	174	154	2189	104
ESC_BC5329AA_AS.result	138	0	228	233	232	229	224	133	229	145	242	228	155	158	232	230	236	235	240	1603	166	174	154	158	153	5224	329	5209	5223	2218	2220	2215	173	142	172	147	222	2120	157	148	142	140	2245	146	168	161	149	2225	154
ESC_BC5331AA_AS.result	227	228	0	13	12	5	19	240	5	245	310	2	255	258	16	2	16	15	312	1575	272	277	258	261	244	5272	387	5257	5269	2169	2166	2163	228	236	229	242	289	2070	249	241	237	246	2191	252	274	255	251	2173	244
ESC_BC5336AA_AS.result	231	233	13	0	1	16	24	243	16	248	315	15	260	263	5	15	7	4	317	1579	277	282	261	266	249	5273	390	5258	5270	2174	2170	2167	233	241	234	247	294	2075	254	244	242	251	2196	255	278	261	256	2177	247
ESC_BC5337AA_AS.result	231	232	12	1	0	15	23	244	15	249	314	14	259	262	6	14	6	5	316	1579	276	281	262	265	248	5273	391	5258	5270	2173	2169	2166	232	240	233	246	293	2074	253	245	241	250	2195	256	278	260	255	2176	248
ESC_BC5338AA_AS.result	228	229	5	16	15	0	22	242	2	248	313	5	256	259	19	7	19	18	315	1576	273	278	259	262	248	5273	390	5257	5269	2171	2167	2164	229	237	230	243	292	2071	250	242	240	247	2193	253	275	258	252	2174	245
ESC_BC5339AA_AS.result	226	224	19	24	23	22	0	238	20	244	310	21	254	257	25	21	27	26	312	1572	273	278	259	262	243	5270	387	5255	5267	2165	2164	2159	229	236	230	240	288	2068	250	241	238	245	2188	251	273	253	250	2168	242
ESC_BC5340AA_AS.result	152	133	240	243	244	242	238	0	243	127	230	241	118	119	244	242	248	245	232	1597	119	124	108	110	125	5160	293	5152	5163	2182	2188	2182	184	148	183	153	214	2106	164	153	121	91	2210	99	106	100	104	2192	166
ESC_BC5649AA_AS.result	229	229	5	16	15	2	20	243	0	248	313	7	258	261	17	7	19	18	315	1577	275	280	261	264	247	5275	390	5259	5271	2172	2169	2166	231	239	232	245	292	2073	252	244	240	249	2194	255	277	258	254	2176	247
ESC_BC5650AA_AS.result	161	145	245	248	249	248	244	127	248	0	234	247	160	160	249	247	252	250	235	1623	162	168	148	150	62	5181	302	5169	5183	2214	2222	2217	193	159	190	164	217	2140	173	163	40	134	2247	140	145	138	144	2227	174
ESC_BC6527AA_AS.result	233	242	310	315	314	313	310	230	313	234	0	312	227	230	318	312	318	317	86	1656	267	242	246	246	232	5079	165	5067	5079	2186	2186	2183	229	261	230	268	71	2098	275	267	229	243	2212	238	259	249	222	2193	223
ESC_BC6529AA_AS.result	227	228	2	15	14	5	21	241	7	247	312	0	255	258	18	4	18	17	314	1575	272	277	258	261	246	5272	389	5256	5268	2169	2166	2163	228	236	229	242	291	2070	249	241	239	246	2191	252	274	257	251	2173	244
ESC_BC6531AA_AS.result	159	155	255	260	259	256	254	118	258	160	227	255	0	3	261	255	261	262	234	1583	144	92	130	131	171	5214	317	5204	5215	2198	2202	2199	177	174	176	183	214	2104	189	182	157	120	2226	131	138	138	53	2210	185
ESC_BC6533AA_AS.result	162	158	258	263	262	259	257	119	261	160	230	258	3	0	264	260	266	265	237	1587	147	91	133	134	174	5217	320	5207	5218	2201	2206	2201	182	179	179	186	219	2106	194	185	160	125	2227	134	139	141	54	2210	191
ESC_CC1597AA_AS.result	231	232	16	5	6	19	25	244	17	249	318	18	261	264	0	18	4	1	320	1579	278	284	262	267	250	5274	393	5260	5272	2175	2172	2169	236	242	237	248	297	2077	255	245	243	252	2198	256	279	261	257	2179	248
ESC_CC1598AA_AS.result	227	230	2	15	14	7	21	242	7	247	312	4	255	260	18	0	16	17	314	1577	274	279	258	261	244	5271	389	5257	5267	2169	2166	2165	228	236	229	244	289	2072	249	243	239	246	2193	254	276	255	253	2175	244
ESC_CC1600AA_AS.result	233	236	16	7	6	19	27	248	19	252	318	18	261	266	4	16	0	3	320	1582	280	284	264	267	250	5275	395	5260	5271	2174	2169	2168	234	242	233	250	295	2078	255	249	245	252	2199	260	282	261	259	2180	250
ESC_CC1601AA_AS.result	233	235	15	4	5	18	26	245	18	250	317	17	262	265	1	17	3	0	319	1581	279	285	263	268	251	5275	392	5259	5271	2176	2173	2170	235	243	236	249	296	2078	256	246	244	253	2199	257	280	262	258	2180	249
ESC_CC3130AA_AS.result	229	240	312	317	316	315	312	232	315	235	86	314	234	237	320	314	320	319	0	1661	266	239	250	252	232	5202	165	5187	5200	2194	2196	2193	230	262	231	268	71	2106	276	267	232	243	2221	247	259	248	222	2203	219
ESC_DC2441AA_AS.result	1565	1603	1575	1579	1579	1576	1572	1597	1577	1623	1656	1575	1583	1587	1579	1577	1582	1581	1661	0	1592	1542	1596	1600	1624	5059	1729	5041	5065	1133	1143	1138	1605	1591	1599	1593	1641	1050	1605	1595	1615	1596	1169	1604	1585	1609	1570	1156	1620
ESC_DC7357AA_AS.result	181	166	272	277	276	273	273	119	275	162	267	272	144	147	278	274	280	279	266	1592	0	152	137	138	174	5191	347	5178	5188	2210	2211	2206	213	178	213	185	248	2111	193	188	157	121	2236	130	97	142	140	2219	202
ESC_DC7358AA_AS.result	156	174	277	282	281	278	278	124	280	168	242	277	92	91	284	279	284	285	239	1542	152	0	142	143	181	5184	322	5182	5197	2160	2180	2175	184	178	180	191	227	2081	192	188	166	137	2188	141	138	152	76	2188	207
ESC_DC7359AA_AS.result	166	154	258	261	262	259	259	108	261	148	246	258	130	133	262	258	264	263	250	1596	137	142	0	27	158	5212	330	5201	5212	2209	2211	2209	194	164	193	177	231	2119	180	173	149	64	2236	70	131	111	123	2221	181
ESC_DC7360AA_AS.result	170	158	261	266	265	262	262	110	264	150	246	261	131	134	267	261	267	268	252	1600	138	143	27	0	160	5215	334	5207	5217	2213	2220	2219	196	167	195	178	235	2126	182	179	154	65	2245	75	129	113	120	2229	186
ESC_DD2851AA_AS.result	174	153	244	249	248	248	243	125	247	62	232	246	171	174	250	244	250	251	232	1624	174	181	158	160	0	5242	317	5234	5249	2234	2237	2234	201	168	200	175	212	2151	181	175	66	146	2271	155	161	138	157	2244	187
ESC_DD7344AA_AS.result	5123	5224	5272	5273	5273	5273	5270	5160	5275	5181	5079	5272	5214	5217	5274	5271	5275	5275	5202	5059	5191	5184	5212	5215	5242	0	5167	36	41	5373	5373	5370	5228	5194	5224	5193	5184	5270	5200	5192	5167	5208	5401	5225	5202	5201	5200	5382	5143
ESC_DD7433AA_AS.result	312	329	387	390	391	390	387	293	390	302	165	389	317	320	393	389	395	392	165	1729	347	322	330	334	317	5167	0	5151	5166	2253	2252	2249	316	346	317	351	149	2161	362	351	302	326	2280	328	340	321	305	2258	305
ESC_DD7557AA_AS.result	5109	5209	5257	5258	5258	5257	5255	5152	5259	5169	5067	5256	5204	5207	5260	5257	5260	5259	5187	5041	5178	5182	5201	5207	5234	36	5151	0	34	5367	5366	5361	5214	5181	5209	5178	5169	5258	5187	5177	5153	5198	5399	5213	5197	5194	5195	5375	5132
ESC_DD7559AA_AS.result	5120	5223	5269	5270	5270	5269	5267	5163	5271	5183	5079	5268	5215	5218	5272	5267	5271	5271	5200	5065	5188	5197	5212	5217	5249	41	5166	34	0	5382	5385	5382	5226	5192	5223	5191	5180	5276	5198	5191	5165	5207	5415	5226	5208	5203	5206	5397	5144
ESC_EC8583AA_AS.result	2181	2218	2169	2174	2173	2171	2165	2182	2172	2214	2186	2169	2198	2201	2175	2169	2174	2176	2194	1133	2210	2160	2209	2213	2234	5373	2253	5367	5382	0	190	187	2221	2202	2219	2204	2178	349	2220	2214	2212	2210	207	2220	2196	2213	2190	199	2160
ESC_EC9146AA_AS.result	2182	2220	2166	2170	2169	2167	2164	2188	2169	2222	2186	2166	2202	2206	2172	2166	2169	2173	2196	1143	2211	2180	2211	2220	2237	5373	2252	5366	5385	190	0	6	2221	2203	2216	2207	2180	344	2221	2215	2213	2212	196	2223	2208	2217	2197	45	2160
ESC_EC9161AA_AS.result	2178	2215	2163	2167	2166	2164	2159	2182	2166	2217	2183	2163	2199	2201	2169	2165	2168	2170	2193	1138	2206	2175	2209	2219	2234	5370	2249	5361	5382	187	6	0	2220	2203	2215	2203	2177	346	2220	2213	2208	2207	195	2218	2201	2213	2192	42	2157
ESC_EC9316AA_AS.result	135	173	228	233	232	229	229	184	231	193	229	228	177	182	236	228	234	235	230	1605	213	184	194	196	201	5228	316	5214	5226	2221	2221	2220	0	167	34	176	205	2125	181	176	189	184	2249	193	213	203	175	2230	178
ESC_EC9329AA_AS.result	91	142	236	241	240	237	236	148	239	159	261	236	174	179	242	236	242	243	262	1591	178	178	164	167	168	5194	346	5181	5192	2202	2203	2203	167	0	163	49	241	2112	37	30	155	150	2228	158	176	167	170	2212	127
ESC_EC9475AA_AS.result	131	172	229	234	233	230	230	183	232	190	230	229	176	179	237	229	233	236	231	1599	213	180	193	195	200	5224	317	5209	5223	2219	2216	2215	34	163	0	175	206	2123	179	174	188	185	2248	190	212	204	174	2228	177
ESC_EC9504AA_AS.result	99	147	242	247	246	243	240	153	245	164	268	242	183	186	248	244	250	249	268	1593	185	191	177	178	175	5193	351	5178	5191	2204	2207	2203	176	49	175	0	248	2115	66	58	163	159	2230	164	185	175	180	2211	134
ESC_EC9517AA_AS.result	210	222	289	294	293	292	288	214	292	217	71	291	214	219	297	289	295	296	71	1641	248	227	231	235	212	5184	149	5169	5180	2178	2180	2177	205	241	206	248	0	2091	255	249	215	222	2210	225	247	229	213	2187	198
ESC_EC9530AA_AS.result	2090	2120	2070	2075	2074	2071	2068	2106	2073	2140	2098	2070	2104	2106	2077	2072	2078	2078	2106	1050	2111	2081	2119	2126	2151	5270	2161	5258	5276	349	344	346	2125	2112	2123	2115	2091	0	2125	2121	2130	2115	352	2127	2108	2132	2101	348	2064
ESC_EC9585AA_AS.result	107	157	249	254	253	250	250	164	252	173	275	249	189	194	255	249	255	256	276	1605	193	192	180	182	181	5200	362	5187	5198	2220	2221	2220	181	37	179	66	255	2125	0	15	169	164	2245	173	190	182	184	2229	141
ESC_EC9592AA_AS.result	98	148	241	244	245	242	241	153	244	163	267	241	182	185	245	243	249	246	267	1595	188	188	173	179	175	5192	351	5177	5191	2214	2215	2213	176	30	174	58	249	2121	15	0	163	161	2238	164	184	176	178	2221	132
ESC_EC9608AA_AS.result	159	142	237	242	241	240	238	121	240	40	229	239	157	160	243	239	245	244	232	1615	157	166	149	154	66	5167	302	5153	5165	2212	2213	2208	189	155	188	163	215	2130	169	163	0	132	2239	142	151	141	147	2223	176
ESC_EC9611AA_AS.result	156	140	246	251	250	247	245	91	249	134	243	246	120	125	252	246	252	253	243	1596	121	137	64	65	146	5208	326	5198	5207	2210	2212	2207	184	150	185	159	222	2115	164	161	132	0	2239	55	122	97	118	2220	171
ESC_EC9679AA_AS.result	2209	2245	2191	2196	2195	2193	2188	2210	2194	2247	2212	2191	2226	2227	2198	2193	2199	2199	2221	1169	2236	2188	2236	2245	2271	5401	2280	5399	5415	207	196	195	2249	2228	2248	2230	2210	352	2245	2238	2239	2239	0	2246	2231	2242	2219	189	2188
ESC_EC9844AA_AS.result	164	146	252	255	256	253	251	99	255	140	238	252	131	134	256	254	260	257	247	1604	130	141	70	75	155	5225	328	5213	5226	2220	2223	2218	193	158	190	164	225	2127	173	164	142	55	2246	0	121	108	120	2229	177
ESC_ED1165AA_AS.result	182	168	274	278	278	275	273	106	277	145	259	274	138	139	279	276	282	280	259	1585	97	138	131	129	161	5202	340	5197	5208	2196	2208	2201	213	176	212	185	247	2108	190	184	151	122	2231	121	0	128	120	2216	201
ESC_ED2130AA_AS.result	174	161	255	261	260	258	253	100	258	138	249	257	138	141	261	255	261	262	248	1609	142	152	111	113	138	5201	321	5194	5203	2213	2217	2213	203	167	204	175	229	2132	182	176	141	97	2242	108	128	0	125	2224	188
ESC_ED2393AA_AS.result	154	149	251	256	255	252	250	104	254	144	222	251	53	54	257	253	259	258	222	1570	140	76	123	120	157	5200	305	5195	5206	2190	2197	2192	175	170	174	180	213	2101	184	178	147	118	2219	120	120	125	0	2206	186
ESC_FB9697AA_AS.result	2189	2225	2173	2177	2176	2174	2168	2192	2176	2227	2193	2173	2210	2210	2179	2175	2180	2180	2203	1156	2219	2188	2221	2229	2244	5382	2258	5375	5397	199	45	42	2230	2212	2228	2211	2187	348	2229	2221	2223	2220	189	2229	2216	2224	2206	0	2166
ESC_FB9743AA_AS.result	104	154	244	247	248	245	242	166	247	174	223	244	185	191	248	244	250	249	219	1620	202	207	181	186	187	5143	305	5132	5144	2160	2160	2157	178	127	177	134	198	2064	141	132	176	171	2188	177	201	188	186	2166	0
ESC_FC0351AA_AS.result	450	436	541	544	545	542	541	418	544	430	533	541	447	452	547	541	546	546	529	1699	456	475	434	444	441	5162	613	5147	5159	2310	2310	2309	478	445	478	454	510	2214	461	452	431	426	2342	433	460	445	447	2318	462
ESC_FC0355AA_AS.result	4776	4772	4869	4870	4870	4873	4867	4679	4872	4704	4744	4869	4749	4751	4871	4868	4871	4872	4853	4867	4712	4745	4736	4739	4767	568	4830	559	566	5213	5205	5202	4816	4776	4809	4783	4834	5110	4787	4779	4694	4729	5232	4743	4725	4722	4738	5214	4803
ESC_FC0459AA_AS.result	233	249	314	319	318	317	315	240	317	240	89	316	238	243	322	314	319	321	96	1671	274	243	258	259	236	5220	172	5204	5218	2208	2203	2201	230	264	231	276	42	2118	279	273	238	248	2235	251	268	256	231	2213	224
ESC_FC0624AA_AS.result	165	145	255	258	259	256	253	103	256	142	248	255	133	136	257	257	262	260	245	1608	129	148	70	80	157	5198	331	5185	5196	2228	2227	2225	197	160	196	169	230	2129	175	165	140	58	2255	44	134	112	127	2235	180
ESC_FC0848AA_AS.result	2139	2174	2121	2126	2125	2122	2118	2148	2124	2191	2146	2121	2153	2155	2128	2120	2127	2129	2152	1106	2159	2131	2166	2175	2196	5309	2215	5302	5321	375	393	397	2174	2158	2174	2164	2136	170	2175	2171	2187	2167	395	2180	2160	2168	2149	395	2116
ESC_FC6306AA_AS.result	128	165	224	227	228	225	224	175	227	186	224	224	171	176	230	224	230	229	222	1599	205	175	186	191	196	5219	306	5205	5216	2216	2218	2217	26	161	30	170	200	2119	176	167	182	180	2245	186	206	199	169	2226	168
ESC_FC6315AA_AS.result	134	169	230	233	234	231	230	179	233	190	230	230	179	182	236	232	238	235	227	1605	213	183	194	198	202	5228	311	5212	5226	2223	2225	2222	36	169	8	176	208	2128	184	173	188	189	2250	192	214	207	176	2231	176
ESC_FC6320AA_AS.result	225	238	304	307	308	307	305	228	307	230	62	306	229	232	310	306	312	309	84	1661	261	241	246	253	230	5200	159	5184	5196	2197	2196	2192	223	258	226	270	66	2104	273	265	227	241	2225	243	259	250	221	2205	217
ESC_FC6370AA_AS.result	230	240	312	317	316	315	311	234	314	238	88	314	234	237	319	314	320	319	91	1664	271	245	252	254	234	5216	169	5202	5215	2203	2201	2198	230	260	231	268	44	2112	275	267	235	244	2228	246	264	250	226	2207	218
ESC_FC6379AA_AS.result	127	163	222	225	226	223	222	173	225	183	223	222	171	174	228	224	230	227	221	1598	204	172	190	194	196	5220	306	5205	5216	2214	2216	2213	28	160	32	170	203	2118	175	166	180	182	2245	186	205	202	168	2224	170
ESC_FC6413AA_AS.result	97	147	240	245	244	241	240	153	243	164	266	240	179	184	246	240	246	247	266	1592	184	187	172	175	172	5193	350	5181	5190	2202	2203	2203	174	48	172	8	248	2110	62	58	159	156	2229	167	182	173	176	2213	134
ESC_FC6428AA_AS.result	161	144	248	253	252	249	249	99	251	139	243	248	125	130	254	248	254	255	245	1599	126	143	66	68	151	5223	328	5212	5222	2221	2222	2221	187	153	187	162	225	2125	167	162	137	50	2248	8	128	103	124	2231	174
ESC_FC6733AA_AS.result	115	88	208	213	212	209	205	88	209	96	202	208	119	122	212	210	216	215	202	1580	119	138	109	112	105	5198	291	5184	5198	2197	2196	2190	145	112	143	117	182	2102	126	118	94	92	2224	98	120	114	112	2201	130
ESC_FC6757AA_AS.result	34	148	236	239	240	237	234	162	238	171	240	236	170	173	239	238	244	241	240	1578	195	172	178	182	183	5132	321	5117	5130	2192	2194	2189	145	94	143	99	219	2100	108	99	171	168	2220	169	193	186	167	2199	114
ESC_FC6773AA_AS.result	159	147	249	254	253	250	247	114	252	128	234	249	157	156	255	251	257	256	238	1629	168	188	150	153	157	5213	314	5204	5216	2220	2220	2215	200	164	199	165	222	2143	178	171	131	138	2251	140	159	152	150	2225	182
ESC_FC6786AA_AS.result	148	124	243	248	247	244	242	119	246	130	236	243	153	158	249	243	248	250	235	1623	161	188	145	149	145	5082	328	5064	5080	2178	2181	2177	180	148	178	155	216	2090	161	158	128	127	2210	138	159	147	149	2189	166
ESC_FC6790AA_AS.result	133	120	223	228	227	224	221	99	226	112	219	223	133	134	229	225	231	230	219	1616	142	170	128	130	132	5222	307	5208	5224	2229	2227	2223	168	139	166	140	196	2136	152	143	116	110	2257	117	142	126	133	2229	151
ESC_FC6798AA_AS.result	134	102	223	228	227	224	222	105	226	113	215	223	137	140	229	225	231	230	220	1603	144	170	130	133	130	5225	312	5207	5224	2226	2227	2222	164	129	161	133	198	2141	142	134	116	115	2260	117	138	133	133	2235	148
ESC_FD0579AA_AS.result	2187	2226	2170	2175	2174	2172	2168	2197	2173	2227	2195	2170	2205	2210	2176	2170	2176	2177	2204	1129	2211	2182	2218	2223	2248	5391	2263	5381	5395	133	200	202	2227	2205	2227	2210	2182	333	2223	2217	2217	2215	200	2228	2212	2231	2203	205	2165
ESC_FD1391AA_AS.result	229	242	314	319	318	317	313	237	317	240	90	316	234	239	321	314	319	321	93	1666	268	248	252	254	242	5210	137	5193	5202	2200	2203	2199	227	262	226	272	71	2115	276	271	237	240	2236	246	262	250	225	2213	219
ESC_FD1409AA_AS.result	5120	5222	5267	5268	5268	5268	5265	5163	5270	5186	5076	5267	5217	5219	5271	5268	5272	5270	5202	5052	5189	5185	5216	5222	5249	50	5165	27	49	5369	5373	5368	5221	5193	5217	5190	5182	5264	5199	5190	5165	5209	5399	5226	5208	5208	5204	5382	5145
ESC_FD1418AA_AS.result	190	181	272	275	276	272	272	126	274	168	273	272	160	164	278	272	278	277	269	1585	161	164	134	136	180	5223	347	5205	5210	2190	2196	2194	216	182	217	191	248	2103	196	190	169	118	2225	129	154	109	151	2207	212
ESC_FD1644AA_AS.result	169	151	262	267	266	262	260	107	264	147	251	261	136	141	267	261	267	268	254	1608	134	145	75	78	152	5227	336	5215	5226	2219	2218	2216	199	160	198	170	234	2131	177	171	145	60	2245	69	127	108	128	2225	184
ESC_FD1675AA_AS.result	245	256	313	317	317	316	312	239	316	233	98	315	250	255	320	313	319	319	100	1673	287	261	265	267	231	5212	184	5197	5213	2205	2204	2200	243	276	243	281	76	2113	290	283	236	258	2235	260	278	252	240	2212	233
ESC_FD2003AA_AS.result	190	179	278	281	282	279	279	108	281	151	271	278	156	159	282	278	284	283	275	1617	152	177	141	145	183	5221	332	5210	5221	2204	2203	2200	220	189	219	194	254	2121	203	195	153	125	2232	137	155	142	149	2212	207
ESC_FD2053AA_AS.result	160	142	249	254	253	252	247	116	252	52	240	251	164	167	255	251	257	256	236	1614	163	185	153	156	74	5171	295	5160	5175	2209	2212	2208	191	158	190	159	217	2123	173	164	52	135	2237	143	165	146	160	2217	174
ESC_FD2080AA_AS.result	153	139	244	247	248	245	242	88	247	130	242	244	123	128	248	244	248	249	240	1601	123	151	67	71	146	5209	322	5196	5206	2216	2215	2213	186	151	183	156	219	2118	166	158	132	49	2245	58	125	98	120	2225	169
ESC_FD2108AA_AS.result	5130	5232	5269	5270	5270	5270	5267	5172	5272	5195	5075	5269	5222	5228	5273	5268	5272	5272	5203	5072	5197	5196	5222	5228	5261	56	5168	33	4	5389	5386	5383	5226	5202	5223	5200	5180	5276	5208	5200	5174	5216	5413	5233	5215	5214	5214	5397	5152
ESC_FD2292AA_AS.result	167	150	261	264	264	262	257	105	262	147	252	261	135	138	263	263	267	266	254	1607	134	147	76	81	153	5231	336	5213	5227	2222	2221	2215	199	163	197	170	237	2131	179	170	145	60	2247	68	127	108	128	2227	184
ESC_FD2357AA_AS.result	217	230	301	305	305	302	302	225	304	230	87	301	220	226	308	301	307	307	92	1646	254	235	237	240	237	5185	183	5166	5178	2181	2173	2172	210	247	210	257	69	2079	261	254	231	229	2200	233	253	251	213	2182	204
ESC_GB0116AA_AS.result	176	168	270	274	274	271	270	111	273	156	262	270	141	146	275	270	276	276	264	1619	137	153	123	127	169	5161	339	5150	5165	2204	2205	2203	202	170	204	180	238	2137	184	176	151	111	2231	121	139	127	136	2214	189
ESC_GB0129AA_AS.result	159	146	250	253	254	250	249	92	252	132	241	249	123	127	253	249	255	254	250	1606	123	127	107	113	147	5051	324	5042	5053	2183	2187	2182	185	154	187	161	222	2124	168	160	133	93	2211	104	116	113	115	2194	172
ESC_GB0130AA_AS.result	215	229	296	299	300	299	294	216	299	221	73	298	222	225	302	298	304	301	77	1650	254	228	233	238	220	5188	149	5173	5188	2181	2185	2181	214	248	216	253	55	2098	263	251	223	229	2210	231	243	234	211	2189	202
ESC_GB0133AA_AS.result	154	139	246	251	250	247	244	97	249	136	235	246	119	125	252	246	252	253	238	1599	128	138	30	33	149	5215	323	5204	5215	2215	2215	2213	182	152	181	159	217	2122	167	160	139	49	2241	57	125	102	114	2221	165
ESC_GC3101AA_AS.result	43	158	247	252	251	248	244	173	248	184	252	247	180	183	251	248	255	254	251	1587	202	179	190	191	199	5142	334	5127	5139	2207	2206	2201	155	111	154	115	230	2110	124	117	181	176	2230	184	203	195	175	2211	127
ESC_GC3259AA_AS.result	5107	5209	5259	5259	5260	5260	5255	5153	5260	5176	5071	5259	5205	5211	5260	5259	5260	5261	5191	5049	5178	5191	5200	5209	5242	72	5152	59	70	5371	5365	5363	5212	5185	5206	5181	5171	5263	5190	5181	5156	5196	5391	5216	5208	5201	5207	5377	5132
ESC_HC1601AA_AS.result	153	144	246	249	250	247	246	87	249	136	243	246	124	129	250	245	251	251	239	1601	120	147	113	115	150	5211	320	5198	5207	2209	2208	2206	187	153	185	157	220	2115	168	159	132	91	2233	104	127	110	120	2219	174
ESC_HC1603AA_AS.result	189	175	283	286	287	284	280	128	286	170	280	283	159	160	287	284	291	288	276	1613	112	169	148	152	188	5174	359	5157	5170	2235	2233	2227	223	193	220	197	258	2139	209	199	171	131	2257	139	103	149	152	2237	207
ESC_HC1608AA_AS.result	202	205	302	306	306	301	300	137	303	180	290	302	187	188	307	304	310	308	294	1627	193	189	110	111	212	5197	347	5184	5198	2196	2210	2206	243	216	243	212	276	2131	231	221	188	112	2230	124	175	153	172	2214	234
ESC_HC1611AA_AS.result	1224	1201	1316	1321	1321	1315	1318	1156	1317	1201	1291	1316	1186	1189	1322	1318	1323	1323	1303	2637	1184	1191	1172	1177	1215	5985	1382	5975	5989	3252	3248	3243	1255	1217	1250	1226	1290	3160	1229	1223	1194	1158	3280	1163	1172	1177	1177	3263	1244
ESC_HC1616AA_AS.result	236	250	311	314	315	314	312	239	314	242	89	313	241	246	317	311	317	316	92	1677	274	252	256	262	246	5225	171	5205	5214	2219	2222	2220	229	272	230	280	40	2126	285	277	239	250	2250	252	270	263	236	2233	225
ESC_HC1619AA_AS.result	240	247	322	325	326	325	318	235	323	241	100	324	239	244	327	322	328	327	92	1683	272	259	256	260	249	5216	176	5206	5216	2212	2205	2202	242	274	242	282	74	2122	289	280	238	248	2242	252	270	259	236	2212	223
ESC_HC1634AA_AS.result	178	172	278	281	282	279	278	129	281	169	271	278	155	158	282	279	286	283	268	1622	163	173	76	82	184	5239	346	5221	5235	2241	2248	2246	214	184	213	192	252	2151	200	189	169	86	2266	90	161	134	149	2254	201
ESC_HC1636AA_AS.result	240	253	317	320	321	320	315	235	320	239	93	319	246	251	323	317	323	322	90	1680	277	254	263	267	238	5227	175	5215	5223	2217	2219	2216	245	273	245	282	75	2127	288	281	236	254	2249	258	270	250	235	2228	229
ESC_HC8336AA_AS.result	2128	2161	2110	2113	2114	2111	2107	2140	2113	2181	2133	2110	2146	2148	2115	2111	2118	2116	2141	1097	2147	2126	2157	2167	2191	5314	2203	5302	5322	381	387	388	2167	2152	2164	2154	2130	182	2166	2161	2170	2155	394	2166	2152	2166	2143	392	2105
ESC_IC4560AA_AS.result	215	230	299	302	303	302	300	220	302	225	75	301	221	224	303	301	307	304	78	1648	253	229	236	240	222	5200	160	5184	5197	2190	2189	2186	217	248	215	255	60	2099	262	252	222	229	2214	230	246	235	210	2198	205
ESC_IC4569AA_AS.result	5070	5162	5216	5217	5217	5217	5214	5103	5219	5127	5021	5216	5157	5163	5218	5215	5218	5219	5145	5020	5130	5140	5156	5164	5196	86	5108	75	82	5327	5322	5319	5175	5139	5167	5143	5130	5237	5145	5140	5106	5152	5351	5169	5155	5157	5148	5334	5089
ESC_IC4570AA_AS.result	163	146	252	255	256	253	251	102	253	144	243	252	131	134	254	254	260	257	248	1612	128	150	75	80	155	5227	332	5215	5226	2228	2224	2221	194	158	193	167	230	2124	172	164	140	60	2249	66	129	112	123	2233	180
ESC_KA7846AA_AS_genomic.fna	5081	5172	5228	5229	5229	5229	5225	5108	5230	5135	5043	5228	5171	5174	5229	5228	5231	5231	5161	5004	5144	5150	5165	5173	5207	143	5120	128	136	5326	5320	5320	5181	5147	5172	5147	5144	5208	5154	5145	5118	5163	5337	5177	5173	5164	5168	5325	5095
ESC_LC8952AA_AS.result	216	230	298	301	302	301	299	222	301	222	74	300	222	225	304	300	305	303	78	1649	253	227	237	242	224	5202	159	5184	5196	2193	2191	2188	216	250	215	256	59	2100	264	254	221	229	2219	232	245	240	213	2201	206
ESC_LC8979AA_AS.result	5075	5171	5223	5224	5224	5224	5221	5111	5226	5139	5030	5223	5165	5171	5225	5222	5226	5226	5154	5030	5139	5143	5164	5172	5203	108	5115	96	103	5341	5334	5331	5183	5145	5177	5146	5137	5240	5151	5144	5118	5159	5368	5176	5163	5166	5157	5346	5097
ESC_LC9357AA_AS.result	2193	2232	2181	2185	2185	2183	2177	2192	2184	2228	2196	2181	2210	2214	2186	2181	2185	2187	2206	1158	2224	2176	2219	2225	2246	5387	2262	5378	5395	54	189	186	2234	2214	2229	2216	2191	376	2232	2225	2225	2225	208	2230	2209	2224	2201	203	2173
ESC_LC9414AA_AS.result	117	166	257	260	261	258	253	178	258	193	237	257	200	203	259	257	263	262	233	1633	214	223	196	202	201	5143	315	5135	5143	2163	2161	2159	192	137	191	147	212	2069	152	144	188	183	2191	192	213	203	199	2168	59
ESC_LC9457AA_AS.result	5104	5198	5251	5251	5252	5252	5249	5146	5254	5164	5058	5251	5194	5199	5252	5251	5253	5253	5183	5054	5172	5178	5190	5198	5233	129	5157	118	123	5374	5365	5364	5206	5172	5198	5174	5164	5266	5179	5170	5147	5188	5393	5202	5196	5196	5189	5377	5119
ESC_OC7864AA_AS.result	158	78	245	248	249	246	244	152	248	160	258	245	174	178	249	247	253	250	259	1626	190	207	174	178	176	5248	350	5230	5246	2246	2249	2243	192	157	192	162	240	2144	172	163	162	161	2278	162	189	187	174	2255	168
ESC_OC7873AA_AS.result	159	82	246	251	250	247	245	155	249	163	258	246	173	179	252	246	252	253	259	1625	187	204	175	177	177	5247	350	5235	5248	2246	2244	2240	191	159	191	167	240	2141	173	170	162	159	2275	167	188	186	172	2252	171
ESC_OC7875AA_AS.result	236	240	11	21	22	6	28	243	8	253	322	11	266	271	22	11	23	22	322	1590	285	292	266	273	258	5285	397	5268	5280	2184	2182	2181	240	248	240	255	300	2087	260	253	249	258	2208	265	288	260	266	2192	254
ESC_OC8163AA_AS.result	246	251	13	18	19	13	26	248	15	255	319	12	276	281	20	12	20	19	320	1596	295	301	279	286	262	5297	408	5278	5288	2190	2194	2193	247	257	248	265	298	2095	270	264	249	271	2221	276	295	273	277	2206	264
ESC_OC8168AA_AS.result	158	78	246	249	250	246	245	154	248	160	258	245	174	178	249	247	253	250	260	1625	192	203	174	177	176	5248	349	5229	5246	2246	2245	2239	191	159	191	166	241	2145	175	168	163	160	2273	163	188	186	171	2252	169
ESC_OC8169AA_AS.result	253	263	315	320	320	317	316	245	317	245	95	316	258	261	320	316	322	320	95	1677	291	272	277	278	244	5231	184	5210	5227	2225	2224	2220	251	285	250	293	48	2132	299	292	240	267	2258	269	291	262	255	2237	245
ESC_OC8172AA_AS.result	159	81	248	253	252	249	245	156	249	167	259	248	176	180	252	250	256	255	260	1619	190	204	179	181	176	5245	351	5230	5246	2244	2243	2237	194	161	194	168	244	2139	175	172	164	162	2273	169	189	189	172	2251	174
ESC_OC8173AA_AS.result	155	75	241	246	245	242	238	150	242	158	253	241	169	173	245	243	249	248	254	1626	182	199	172	176	169	5247	347	5233	5248	2244	2240	2234	189	157	188	165	236	2139	170	164	156	157	2276	162	183	183	167	2248	168
ESC_OC8174AA_AS.result	154	76	242	247	246	243	239	150	243	159	255	242	168	174	246	242	248	249	256	1620	184	197	171	175	168	5243	349	5231	5244	2241	2239	2235	188	156	187	165	236	2136	170	166	157	156	2271	164	183	181	168	2249	167
ESC_PC1661AA_AS.result	227	231	8	19	20	13	27	243	13	251	318	10	257	262	22	8	20	21	320	1579	279	281	259	264	261	5277	393	5262	5274	2179	2177	2176	230	239	229	248	297	2084	252	245	246	250	2203	255	278	263	253	2190	244
ESC_PC1664AA_AS.result	159	82	246	251	250	247	245	155	249	162	259	246	173	179	252	246	252	253	260	1626	190	208	174	176	176	5250	351	5237	5251	2248	2247	2243	191	160	191	168	240	2146	175	171	164	159	2278	166	189	184	173	2254	170
ESC_PC1665AA_AS.result	153	77	241	246	245	242	240	150	244	160	254	241	168	174	247	241	247	248	255	1621	185	199	170	174	169	5242	349	5230	5243	2238	2238	2234	187	155	186	163	235	2137	168	164	159	154	2269	164	183	178	166	2247	165
ESC_PC1669AA_AS.result	161	84	249	254	253	250	248	158	252	165	262	249	176	182	255	249	253	256	263	1621	191	206	178	182	175	5248	353	5233	5249	2246	2242	2238	195	160	190	169	242	2145	175	170	164	165	2279	169	191	188	173	2254	174
ESC_PC1672AA_AS.result	154	78	241	244	245	242	240	149	244	157	255	241	171	175	245	243	249	246	256	1624	187	202	172	176	178	5250	348	5234	5250	2254	2249	2243	189	162	188	168	238	2150	178	169	158	158	2281	160	184	184	168	2259	169
ESC_PC1674AA_AS.result	153	77	242	247	246	243	241	150	245	159	254	242	169	175	248	242	248	249	255	1614	183	197	169	171	167	5239	347	5226	5241	2236	2236	2232	184	154	184	159	234	2136	168	163	159	155	2266	162	185	179	167	2243	164
ESC_PC1678AA_AS.result	232	239	11	23	22	10	28	250	10	256	322	13	263	268	24	11	23	24	323	1584	284	290	267	271	264	5285	409	5269	5279	2180	2174	2173	238	244	236	251	299	2082	258	252	250	257	2199	262	284	258	261	2186	253
ESC_PC1680AA_AS.result	157	78	247	250	251	248	244	155	248	160	260	247	174	180	249	247	252	252	261	1623	190	203	173	178	175	5246	351	5233	5247	2241	2241	2237	191	156	189	165	240	2140	171	164	163	159	2272	165	186	185	171	2250	169
ESC_PC1684AA_AS.result	153	77	240	245	244	241	239	150	243	158	254	240	168	174	246	240	246	247	255	1619	182	192	174	176	167	5240	348	5229	5242	2235	2234	2230	187	154	187	161	236	2134	167	164	157	155	2267	164	185	183	167	2245	166
ESC_PC1685AA_AS.result	184	170	268	271	272	272	268	134	271	16	257	270	184	190	272	268	272	273	257	1637	188	206	177	181	94	5224	315	5211	5225	2240	2240	2238	217	181	213	191	241	2154	196	189	46	160	2268	170	182	166	178	2253	198
ESC_PC2055AA_AS.result	241	245	14	25	25	9	29	253	9	258	324	14	273	278	23	14	26	26	324	1597	294	300	277	283	259	5291	408	5272	5282	2192	2190	2189	244	255	243	266	303	2095	268	264	251	266	2216	276	296	271	272	2202	261
ESC_PC2058AA_AS.result	179	164	256	261	260	259	256	126	259	11	246	258	179	182	262	258	264	263	247	1637	178	193	177	177	89	5212	310	5200	5210	2236	2239	2235	214	178	214	184	234	2141	192	187	34	155	2264	168	175	159	172	2248	198
ESC_PC2061AA_AS.result	245	245	9	19	19	6	24	244	4	248	318	11	276	279	18	10	23	21	317	1597	292	306	278	282	250	5296	397	5281	5293	2195	2194	2191	252	258	252	261	299	2095	270	262	240	268	2218	273	297	263	275	2202	264
ESC_PC2062AA_AS.result	139	10	229	234	233	230	228	137	232	145	242	229	155	160	235	229	233	236	242	1610	169	177	156	161	157	5230	332	5216	5230	2232	2221	2217	174	140	169	151	222	2131	154	150	143	142	2263	149	171	167	152	2235	157
ESC_PC2063AA_AS.result	243	258	317	321	322	320	317	231	320	239	97	319	250	255	323	317	321	322	97	1678	287	274	268	271	242	5224	170	5210	5226	2223	2218	2217	246	277	242	287	49	2132	292	283	239	261	2250	265	288	256	249	2231	235
ESC_PC2064AA_AS.result	229	241	309	312	313	310	308	227	310	232	90	309	235	238	312	311	317	314	89	1667	267	257	251	254	243	5212	175	5193	5211	2214	2213	2209	231	265	229	273	45	2115	279	271	230	244	2241	248	270	253	233	2222	220
ESC_PC2065AA_AS.result	183	170	273	277	277	274	272	137	275	18	266	272	183	189	277	272	278	278	261	1635	183	209	177	180	106	5206	331	5196	5205	2223	2226	2223	217	181	217	186	243	2142	194	191	43	156	2256	169	182	173	181	2236	197
ESC_PC2067AA_AS.result	153	76	241	245	245	242	238	151	242	156	255	241	171	175	244	243	247	247	255	1617	186	198	172	175	169	5246	348	5229	5244	2242	2242	2236	188	158	186	165	238	2141	174	167	157	156	2272	161	184	182	166	2251	167
ESC_PC2068AA_AS.result	156	76	243	248	247	244	240	153	244	160	258	243	173	177	247	245	251	250	259	1621	186	203	176	178	174	5248	352	5234	5250	2243	2243	2237	191	156	191	163	243	2140	170	166	159	159	2273	167	187	185	170	2251	172
ESC_PC2070AA_AS.result	154	78	243	246	247	244	240	151	244	160	257	243	171	177	245	243	249	248	258	1617	186	199	172	176	170	5240	348	5228	5241	2239	2240	2236	188	156	188	163	238	2138	170	164	159	157	2272	163	186	184	170	2249	166
ESC_PC2071AA_AS.result	158	80	247	250	251	247	246	156	249	159	261	246	176	180	250	248	253	251	261	1620	190	198	177	181	175	5244	353	5227	5243	2242	2242	2236	194	159	193	166	246	2138	173	167	161	161	2273	168	188	188	171	2251	172
ESC_PC2072AA_AS.result	156	78	243	246	247	244	242	151	246	160	257	243	173	177	247	245	251	248	258	1624	189	202	174	178	173	5248	349	5231	5247	2247	2237	2231	191	157	189	165	242	2140	171	166	159	159	2273	165	186	186	170	2248	170
ESC_PC2323AA_AS.result	154	76	241	246	245	242	238	151	242	158	256	241	171	175	245	243	249	248	257	1617	185	198	172	176	170	5242	349	5225	5243	2241	2241	2235	188	156	187	163	239	2138	170	164	158	159	2270	164	185	181	167	2247	168
ESC_PC2324AA_AS.result	163	82	251	254	255	252	248	158	252	166	263	251	180	184	253	253	259	256	265	1628	192	207	181	184	181	5250	352	5234	5251	2248	2249	2243	198	164	198	169	246	2144	179	171	167	167	2279	169	193	194	177	2257	176
ESC_PC2326AA_AS.result	161	83	247	250	251	248	246	154	250	163	260	247	176	180	251	249	255	252	261	1626	191	202	177	183	178	5249	350	5231	5247	2249	2246	2239	197	165	194	174	244	2142	179	172	162	163	2277	168	187	187	171	2256	174
ESC_PC2327AA_AS.result	160	83	251	254	255	252	248	156	252	165	263	251	176	182	253	251	257	256	264	1624	194	201	177	183	175	5250	353	5236	5249	2248	2248	2244	195	165	194	175	244	2147	180	174	166	164	2279	170	191	188	175	2257	173
ESC_PC4695AA_AS.result	247	262	327	333	332	328	326	246	330	252	108	327	254	259	335	327	331	334	107	1684	289	278	272	276	250	5228	191	5210	5223	2226	2225	2221	247	284	244	293	57	2135	297	292	251	264	2259	270	291	264	252	2237	241
ESC_PC4696AA_AS.result	260	266	13	22	23	12	28	254	10	251	323	15	294	297	22	15	25	24	323	1611	313	320	296	301	263	5310	418	5295	5309	2210	2211	2208	266	273	265	279	303	2116	286	278	248	286	2234	292	313	273	290	2220	279
ESC_RC9925AA_AS.result	260	275	303	307	308	306	301	227	306	231	80	305	268	273	309	303	308	308	79	1693	304	282	284	288	234	5236	171	5213	5224	2231	2234	2231	256	297	256	301	29	2146	311	302	232	274	2264	279	299	253	266	2243	249
ESC_RC9926AA_AS.result	241	242	37	42	41	40	33	247	38	249	317	39	274	279	43	37	42	44	316	1589	291	300	278	281	248	5285	394	5269	5284	2180	2181	2179	248	252	248	255	292	2088	266	259	243	263	2207	272	293	253	272	2190	260
ESC_RC9927AA_AS.result	150	162	235	241	240	238	236	113	238	47	202	237	158	159	241	237	243	242	202	1592	181	180	162	161	58	5199	287	5195	5206	2189	2200	2196	179	167	179	174	193	2128	181	173	49	158	2216	160	162	140	143	2208	202
ESC_UB6404AA_AS.result	214	228	295	298	299	298	296	216	298	219	70	297	218	222	301	297	303	300	78	1647	252	227	234	238	219	5190	154	5176	5189	2179	2181	2178	213	246	214	253	54	2093	260	250	220	227	2208	228	244	236	208	2188	201
ESC_UB6405AA_AS.result	98	148	238	243	242	239	236	161	241	168	217	238	182	181	244	240	245	245	212	1611	195	198	182	185	182	5132	299	5119	5130	2141	2146	2141	176	121	172	129	196	2050	135	129	167	167	2173	174	193	185	178	2151	44
ESC_VC1005AA_AS.result	223	235	306	310	310	309	306	227	309	229	85	308	227	230	312	308	313	312	82	1664	264	245	244	245	229	5209	164	5191	5204	2205	2207	2204	224	255	223	264	38	2117	270	261	228	237	2235	238	260	242	222	2216	212
ESC_VC1006AA_AS.result	193	190	294	299	298	294	292	135	296	174	282	293	162	163	299	295	300	300	280	1628	168	170	85	83	189	5239	358	5228	5241	2230	2258	2253	226	194	222	202	267	2159	210	202	181	94	2276	100	147	133	144	2264	215
ESC_VC8538AA_AS.result	259	260	6	20	19	11	25	243	11	251	316	8	289	292	22	8	20	21	317	1606	309	314	291	295	251	5306	404	5289	5303	2201	2200	2197	261	269	260	275	295	2108	282	274	245	281	2229	286	310	266	286	2209	276
ESC_VC8549AA_AS.result	158	82	247	251	251	248	244	156	248	163	260	247	177	181	250	249	253	253	261	1618	190	204	176	180	176	5250	350	5231	5250	2245	2242	2236	194	162	189	167	241	2143	177	168	164	164	2274	165	188	185	172	2251	172
ESC_VC8558AA_AS.result	160	151	255	260	259	256	254	109	258	152	224	255	57	62	262	255	260	263	223	1581	141	79	123	126	160	5211	310	5202	5218	2190	2181	2178	178	176	176	187	209	2098	189	185	147	118	2214	122	129	136	49	2193	185
ESC_VC8692AA_AS.result	5114	5217	5262	5263	5263	5263	5260	5158	5265	5177	5078	5262	5207	5210	5265	5261	5264	5265	5195	5056	5186	5186	5205	5210	5243	68	5159	63	68	5373	5378	5375	5216	5189	5213	5187	5178	5274	5195	5189	5162	5201	5401	5220	5201	5195	5195	5390	5139
ESC_VC8701AA_AS.result	225	241	306	310	310	307	301	184	307	245	327	306	185	186	309	308	314	312	324	1639	240	223	235	237	273	5146	391	5135	5151	2142	2129	2122	255	256	254	255	302	2060	270	261	244	214	2166	231	253	239	184	2131	258
ESC_VC8705AA_AS.result	177	159	267	270	269	268	265	111	270	154	261	267	141	143	273	269	275	274	259	1604	85	164	132	134	166	5217	341	5204	5214	2222	2223	2217	206	173	205	181	239	2127	189	181	155	114	2252	123	91	131	138	2227	189
ESC_VC8706AA_AS.result	179	169	269	270	271	270	270	114	272	160	260	269	152	154	273	271	277	274	265	1605	80	165	139	143	175	5216	344	5200	5214	2216	2219	2214	211	183	209	186	246	2123	197	187	159	122	2243	133	98	139	143	2228	199
ESC_VC8712AA_AS.result	135	120	229	232	233	230	226	103	230	115	226	229	138	139	231	231	235	234	223	1606	142	169	126	131	135	5220	311	5209	5224	2219	2216	2210	172	141	171	141	203	2126	155	144	116	113	2248	118	149	137	137	2223	154
ESC_VC8816AA_AS.result	51	169	255	259	259	256	254	189	256	190	258	255	186	191	258	255	260	261	260	1607	214	193	201	200	206	5164	346	5151	5166	2239	2231	2230	162	110	165	123	239	2135	124	119	187	184	2265	197	213	205	185	2244	137
ESC_VC8827AA_AS.result	47	166	250	253	254	251	251	178	253	189	255	250	182	187	254	248	254	255	255	1600	208	187	189	193	201	5159	338	5142	5155	2223	2218	2217	157	107	154	117	233	2124	121	113	185	182	2248	187	209	200	181	2231	129
ESC_VC8860AA_AS.result	188	81	280	285	284	281	279	188	283	196	291	280	206	211	286	280	285	287	291	1662	222	235	206	209	207	5282	383	5263	5274	2277	2281	2277	225	198	221	207	272	2189	213	209	194	193	2314	198	220	214	202	2294	207
ESC_VC8884AA_AS.result	177	164	269	272	271	270	270	116	272	153	256	269	142	144	275	269	275	276	260	1595	82	147	130	133	164	5212	342	5202	5211	2212	2214	2210	207	174	204	185	242	2114	189	185	154	116	2241	129	85	136	130	2224	194
ESC_VC8886AA_AS.result	219	203	312	314	314	313	310	154	315	195	299	312	184	188	317	312	317	318	301	1650	126	209	173	174	210	5250	378	5238	5249	2259	2265	2260	248	215	247	225	283	2174	231	226	198	157	2296	169	127	174	175	2275	232
ESC_VC8890AA_AS.result	182	173	275	278	277	276	276	118	278	160	264	275	145	148	281	275	279	282	268	1601	87	155	137	134	168	5210	348	5198	5209	2212	2216	2213	210	181	205	190	247	2126	196	190	164	122	2244	131	86	133	129	2232	202
ESC_WA9012AA_AS.result	5107	5207	5253	5254	5254	5254	5251	5150	5256	5169	5062	5253	5200	5203	5257	5254	5257	5256	5187	5046	5178	5174	5198	5204	5238	74	5147	66	73	5359	5358	5352	5210	5182	5207	5177	5169	5255	5188	5180	5152	5194	5381	5210	5191	5196	5187	5368	5133
ESC_WA9018AA_AS.result	5218	5314	5366	5368	5367	5367	5362	5260	5367	5283	5169	5366	5313	5314	5369	5367	5370	5370	5298	5297	5285	5286	5310	5315	5348	779	5259	770	779	5604	5605	5599	5319	5292	5314	5287	5277	5507	5306	5296	5263	5304	5632	5321	5305	5302	5300	5613	5243
ESC_WC0205AA_AS.result	167	150	253	258	257	254	254	105	256	146	243	253	131	134	259	255	261	260	251	1610	129	146	76	79	158	5223	334	5214	5226	2227	2223	2220	195	161	195	168	231	2121	174	167	141	59	2248	68	126	113	123	2231	181
ESC_WC0211AA_AS.result	201	202	300	303	304	301	298	137	303	181	294	300	185	189	304	301	306	305	295	1619	184	190	107	112	212	5217	351	5205	5216	2188	2198	2194	240	210	238	207	277	2121	225	215	182	106	2217	120	178	156	173	2204	230
ESC_WC0253AA_AS.result	170	146	260	263	264	261	256	101	261	143	256	260	132	137	262	260	266	265	248	1619	131	150	73	79	157	5213	330	5205	5215	2228	2219	2217	200	164	200	175	230	2134	180	173	144	56	2254	34	133	113	131	2231	180
ESC_WC0257AA_AS.result	179	164	268	273	272	269	269	112	271	153	259	268	141	144	274	268	274	275	263	1611	142	147	78	79	153	5232	344	5221	5232	2222	2223	2221	206	170	205	181	244	2136	185	180	154	69	2249	78	129	112	127	2235	195
ESC_WC6268AA_AS.result	177	154	220	225	224	221	218	116	221	161	264	220	145	150	224	220	225	227	268	1586	145	183	95	97	175	5057	334	5046	5049	2084	2080	2081	208	178	206	185	249	2056	193	187	153	74	2100	86	150	123	141	2087	195
ESC_WC6272AA_AS.result	192	178	283	285	285	284	282	127	284	169	271	283	158	159	286	285	290	289	277	1620	93	173	151	151	184	5231	359	5216	5227	2231	2237	2231	225	195	223	204	261	2137	210	204	168	133	2261	144	101	152	148	2247	212
ESC_WC8626AA_AS.result	81	131	228	231	232	229	224	136	229	148	254	228	169	172	230	230	235	233	255	1579	174	180	162	166	165	5185	334	5169	5184	2196	2197	2193	162	36	158	39	234	2102	51	40	148	145	2225	148	168	161	165	2206	117
ESC_ZA3340AA_AS.result	133	116	224	229	228	225	225	102	227	109	218	224	131	134	230	224	230	231	216	1601	137	157	121	125	121	5216	306	5204	5217	2213	2210	2208	162	128	159	137	196	2116	142	137	110	108	2239	114	142	131	130	2217	148
ESC_ZB5909AA_AS.result	2209	2245	2191	2196	2195	2193	2188	2210	2194	2247	2212	2191	2226	2227	2198	2193	2199	2199	2221	1169	2236	2188	2236	2245	2271	5401	2280	5399	5415	207	196	195	2249	2228	2248	2230	2210	352	2245	2238	2239	2239	0	2246	2231	2242	2219	189	2188
ESC_ZC8240AA_AS.result	272	281	328	334	333	331	326	250	329	255	105	330	275	278	334	330	336	335	105	1709	310	291	292	293	258	5255	196	5237	5246	2255	2258	2254	271	306	272	313	61	2161	321	312	251	286	2283	288	302	273	264	2266	262
NCTC13441.fna	28	135	224	228	228	225	222	149	226	158	232	224	156	159	228	224	230	230	228	1562	179	156	165	169	171	5117	310	5103	5114	2173	2175	2171	133	85	129	92	209	2082	100	91	156	153	2201	161	179	170	151	2182	101
[truncated: 125 more columns]
