# Supplementary material for: Genomic Characterization of Selected Multidrug-Resistant Escherichia coli Isolates from Healthy Dogs in Chile Reveals Diverse Lineages Including ST131
Source: Animals (Basel). 2026 Jun 8;16(12):1769. doi: 10.3390/ani16121769 (PMC13295413; doi:10.3390/ani16121769)
Supplement: Supplementary file 1 [file animals-16-01769-s001.zip › Supplementary Table S1.xlsx]

## Sheet: README
Supplementary Table S1. Available dog-level metadata, assembly statistics, phenotypic antimicrobial susceptibility results, and curated genomic features of the 13 canine Escherichia coli isolates included in this study.
Sheet	Content
S1_Dog_Metadata	Available non-identifiable dog-level and sampling metadata for the selected isolates
S1_Overview	Core isolate metadata, typing and assembly statistics
S1_MIC	Phenotypic antimicrobial susceptibility results (VITEK2 MIC/interpreted category)
S1_ARGs	Curated antimicrobial resistance genes used in the manuscript matrix
S1_QRDR	Curated QRDR mutations used in the manuscript matrix
S1_Plasmids	Curated plasmid replicons used in the manuscript matrix
S1_Adhesins	Curated adhesion-associated genes
S1_Toxins_Bacteriocins	Curated toxin- and bacteriocin-associated genes
S1_Iron_Acquisition	Curated iron acquisition-associated genes
S1_Protectins_Serum_Survival	Curated serum survival/protectin-associated genes
S1_Capsule	Curated capsule-associated genes
S1_Extra_hits_optional	Additional threshold-passing hits not retained in the curated manuscript matrix

## Sheet: S1_Dog_Metadata
Supplementary Table S1. Available dog-level metadata for the clinically healthy household dogs from which the selected Escherichia coli isolates were recovered.
Isolate ID	Dog/sample code	Repeated dog/sample code within selected panel	Sampling/recruitment context	Geographic sector	Commune	Owner questionnaire available	Sex	Age category	Size category	Breed type	Breed (if purebred)	Household type	Main residence of dog	Main diet	Contact with other animals under owner care	Walk frequency	Walks on leash	Leaves home alone/escapes	Clinical status at sampling	Recent antimicrobial treatment before sampling	Notes
AMX 16A	16	Yes (same dog/sample code as CEF 16B)	Community/private household recruitment	Northeast	Ñuñoa	Yes	Female	2–10 years	Small (<11 kg)	Purebred	Poodle Toy	Apartment with balcony	Inside house/apartment	Commercial raw formulated diet	No	3 or more days/week	No	Sometimes	Clinically healthy household dog	No recent antimicrobial treatment before sampling (eligibility criterion of parent study)	Questionnaire code recorded as Ñ17 (16); sample code 16.
AMX 22.27A	22.27	No	Veterinary clinic/community recruitment	North	Colina	Yes	Male	2–10 years	Medium (11–27 kg)	Mixed-breed	Not applicable	House with yard	Inside house/apartment	Commercial dry food	Yes	Daily	Yes	No	Clinically healthy household dog	No recent antimicrobial treatment before sampling (eligibility criterion of parent study)
AMX 27.5A	27.5	No	Veterinary clinic/community recruitment	Southwest	Maipú	No	Not available (owner questionnaire not returned)	Not available (owner questionnaire not returned)	Not available (owner questionnaire not returned)	Not available (owner questionnaire not returned)	Not available (owner questionnaire not returned)	Not available (owner questionnaire not returned)	Not available (owner questionnaire not returned)	Not available (owner questionnaire not returned)	Not available (owner questionnaire not returned)	Not available (owner questionnaire not returned)	Not available (owner questionnaire not returned)	Not available (owner questionnaire not returned)	Clinically healthy household dog	No recent antimicrobial treatment before sampling (eligibility criterion of parent study)	Questionnaire-derived metadata not available.
CEF 16B	16	Yes (same dog/sample code as AMX 16A)	Community/private household recruitment	Northeast	Ñuñoa	Yes	Female	2–10 years	Small (<11 kg)	Purebred	Poodle Toy	Apartment with balcony	Inside house/apartment	Commercial raw formulated diet	No	3 or more days/week	No	Sometimes	Clinically healthy household dog	No recent antimicrobial treatment before sampling (eligibility criterion of parent study)	Questionnaire code recorded as Ñ17 (16); sample code 16.
CEF 3.14A	3.14	No	Veterinary clinic/community recruitment	Northeast	Ñuñoa	Yes	Male	2–10 years	Medium (11–27 kg)	Purebred	Shiba Inu	Apartment with balcony	Inside house/apartment	Commercial dry food	No	Daily	Yes	No	Clinically healthy household dog	No recent antimicrobial treatment before sampling (eligibility criterion of parent study)
CEF 5.5A	5.5	No	Veterinary clinic/community recruitment	Center	Santiago Centro	Yes	Female	<2 years	Small (<11 kg)	Mixed-breed	Not applicable	Apartment with balcony	Inside house/apartment	Commercial dry food	No	3 or more days/week	Yes	No	Clinically healthy household dog	No recent antimicrobial treatment before sampling (eligibility criterion of parent study)	Original spreadsheet cell was formatted as an Excel date; sample code corresponds to 5.5.
CEF 19.13A	19.13	No	Veterinary clinic/community recruitment	Center	Not available	No	Not available (owner questionnaire not returned)	Not available (owner questionnaire not returned)	Not available (owner questionnaire not returned)	Not available (owner questionnaire not returned)	Not available (owner questionnaire not returned)	Not available (owner questionnaire not returned)	Not available (owner questionnaire not returned)	Not available (owner questionnaire not returned)	Not available (owner questionnaire not returned)	Not available (owner questionnaire not returned)	Not available (owner questionnaire not returned)	Not available (owner questionnaire not returned)	Clinically healthy household dog	No recent antimicrobial treatment before sampling (eligibility criterion of parent study)	Questionnaire-derived metadata not available.
CEF 20.4A	20.4	No	Veterinary clinic/community recruitment	North	Huechuraba	No	Not available (owner questionnaire not returned)	Not available (owner questionnaire not returned)	Not available (owner questionnaire not returned)	Not available (owner questionnaire not returned)	Not available (owner questionnaire not returned)	Not available (owner questionnaire not returned)	Not available (owner questionnaire not returned)	Not available (owner questionnaire not returned)	Not available (owner questionnaire not returned)	Not available (owner questionnaire not returned)	Not available (owner questionnaire not returned)	Not available (owner questionnaire not returned)	Clinically healthy household dog	No recent antimicrobial treatment before sampling (eligibility criterion of parent study)	Questionnaire-derived metadata not available.
ENR 8.7A	8.7	No	Veterinary clinic/community recruitment	Southeast	La Florida	No	Not available (owner questionnaire not returned)	Not available (owner questionnaire not returned)	Not available (owner questionnaire not returned)	Not available (owner questionnaire not returned)	Not available (owner questionnaire not returned)	Not available (owner questionnaire not returned)	Not available (owner questionnaire not returned)	Not available (owner questionnaire not returned)	Not available (owner questionnaire not returned)	Not available (owner questionnaire not returned)	Not available (owner questionnaire not returned)	Not available (owner questionnaire not returned)	Clinically healthy household dog	No recent antimicrobial treatment before sampling (eligibility criterion of parent study)	Questionnaire-derived metadata not available.
ENR 16.16B	16.16	No	Veterinary clinic/community recruitment	Southeast	La Florida	Yes	Female	<2 years	Large (>27 kg)	Purebred	German Shepherd	House with yard	Patio/front yard	Commercial raw formulated diet	Yes	1 day/week	Yes	No	Clinically healthy household dog	No recent antimicrobial treatment before sampling (eligibility criterion of parent study)
ENR 16.18B	16.18	No	Veterinary clinic/community recruitment	Southeast	Maipú	No	Not available (owner questionnaire not returned)	Not available (owner questionnaire not returned)	Not available (owner questionnaire not returned)	Not available (owner questionnaire not returned)	Not available (owner questionnaire not returned)	Not available (owner questionnaire not returned)	Not available (owner questionnaire not returned)	Not available (owner questionnaire not returned)	Not available (owner questionnaire not returned)	Not available (owner questionnaire not returned)	Not available (owner questionnaire not returned)	Not available (owner questionnaire not returned)	Clinically healthy household dog	No recent antimicrobial treatment before sampling (eligibility criterion of parent study)	Questionnaire-derived metadata not available.
ENR 18.6A	18.6	No	Veterinary clinic/community recruitment	South	La Pintana	No	Not available (owner questionnaire not returned)	Not available (owner questionnaire not returned)	Not available (owner questionnaire not returned)	Not available (owner questionnaire not returned)	Not available (owner questionnaire not returned)	Not available (owner questionnaire not returned)	Not available (owner questionnaire not returned)	Not available (owner questionnaire not returned)	Not available (owner questionnaire not returned)	Not available (owner questionnaire not returned)	Not available (owner questionnaire not returned)	Not available (owner questionnaire not returned)	Clinically healthy household dog	No recent antimicrobial treatment before sampling (eligibility criterion of parent study)	Questionnaire-derived metadata not available.
ENR 24.12B	24.12	No	Veterinary clinic/community recruitment	Center	Santiago Centro	Yes	Male	2–10 years	Small (<11 kg)	Mixed-breed	Not applicable	House with yard	Inside house/apartment	Commercial dry food + home-cooked food	Yes	Daily	No	No	Clinically healthy household dog	No recent antimicrobial treatment before sampling (eligibility criterion of parent study)	Original spreadsheet cell was formatted as an Excel date; sample code corresponds to 24.12.

## Sheet: S1_Overview
Supplementary Table S1A. Overview metadata and assembly statistics for the 13 canine E. coli isolates.
Isolate ID	Internal strain code	Species	Collection Year	Country	Region	Phylogroup	fimH allele	Serotype (O:H)	Achtman ST	ST complex/lineage	Coverage	N50 (bp)	Assembly length (bp)	Contigs (≥200 bp)	Low-quality bases	Assembly barcode
AMX 16A	ESC_TB5488AA	Escherichia coli	2021	Chile	Santiago Metropolitan	B2	fimH5	O131:H45	491	-	100	244887	5134400	120	9273	ESC_ZC7140AA_AS
AMX 22.27A	ESC_TB5482AA	Escherichia coli	2022	Chile	Santiago Metropolitan	B1	fimH31	O91:H28	1196	AxB1	28.5	213277	4826927	74	30149	ESC_ZC7134AA_AS
AMX 27.5A	ESC_TB5480AA	Escherichia coli	2022	Chile	Santiago Metropolitan	E	fimH31	O-:H16	1011	-	51	88178	5256564	313	66091	ESC_ZC7132AA_AS
CEF 16B	ESC_TB5485AA	Escherichia coli	2021	Chile	Santiago Metropolitan	B1	fimH32	O8:H19	162	AxB1	73.3	189835	4981171	87	3355	ESC_ZC7137AA_AS
CEF 3.14A	ESC_TB5487AA	Escherichia coli	2021	Chile	Santiago Metropolitan	B1	fimH39	O-:H23	224	AxB1	94.8	218178	4939862	65	3148	ESC_ZC7139AA_AS
CEF 5.5A	ESC_TB5486AA	Escherichia coli	2022	Chile	Santiago Metropolitan	A	fimH54	O101:H9	744	-	79.6	123313	4831872	132	4484	ESC_ZC7138AA_AS
CEF 19.13A	ESC_PB4685AA	Escherichia coli	2022	Chile	Santiago Metropolitan	B2	fimH30	O25:H4	131	B2	52.3	185454	5359326	112	8514	ESC_VC1005AA_AS
CEF 20.4A	ESC_TB5489AA	Escherichia coli	2022	Chile	Santiago Metropolitan	A	fimH54	O101:H9	10	A	108.4	193229	4803861	94	3401	ESC_ZC7141AA_AS
ENR 8.7A	ESC_TB5491AA	Escherichia coli	2021	Chile	Santiago Metropolitan	C	fimH142	O8:H9	90	AxB1	112.3	195764	5153393	143	3258	ESC_ZC7143AA_AS
ENR 16.16B	ESC_TB5484AA	Escherichia coli	2022	Chile	Santiago Metropolitan	B1	fimH31	O-:H28	1196	AxB1	69.8	133294	4808581	100	23714	ESC_ZC7136AA_AS
ENR 16.18B	ESC_TB5490AA	Escherichia coli	2022	Chile	Santiago Metropolitan	D	fimH31	O85:H16	1011	-	109.1	255974	5265047	80	3090	ESC_ZC7142AA_AS
ENR 18.6A	ESC_TB5483AA	Escherichia coli	2022	Chile	Santiago Metropolitan	B1	fimH61	O29:H23	224	AxB1	64.2	186065	5008209	102	3805	ESC_ZC7135AA_AS
ENR 24.12B	ESC_PB4686AA	Escherichia coli	2022	Chile	Santiago Metropolitan	B2	fimH30	O25:H4	131	B2	40.4	201000	5090677	84	9057	ESC_VC1006AA_AS

## Sheet: S1_MIC
Supplementary Table S1B. Phenotypic antimicrobial susceptibility results for the 13 canine E. coli isolates.
Each antimicrobial is reported as raw MIC followed by the interpreted category.
Isolate ID	BLEE MIC	BLEE Category	AMP MIC	AMP Category	AMC MIC	AMC Category	CLE MIC	CLE Category	CPO MIC	CPO Category	CVN MIC	CVN Category	CTZ MIC	CTZ Category	CTF MIC	CTF Category	IMI MIC	IMI Category	AMI MIC	AMI Category	GEN MIC	GEN Category	CIP MIC	CIP Category	ENR MIC	ENR Category	MAR MIC	MAR Category	DOX MIC	DOX Category	NIT MIC	NIT Category	CHL MIC	CHL Category	TRS MIC	TRS Category
AMX 16A	POS	+	≥ 32	R	≤ 2	S	8	R	0,5*	*R	≤ 0,5	S	4	S	≤ 1	S	≤ 0,25	S	4	S	≤ 1	S	≥ 4	R	≥ 4	R	≥ 4	R	≥ 16	R	32	S	≥ 64	R	≥ 320	R
AMX 22.27A	NEG	-	≥ 32	R	16	R	16	R	2	S	4	I	0.5	S	2	S	≤ 0,25	S	4	S	≥ 16	R	≥ 4	R	≥ 4	R	≥ 4	R	≥ 16	R	≤ 16	S	16	I	≤ 20	S
AMX 27.5A	POS	+	≥ 32	R	8	S	≥ 64	R	≥ 8	R	≥ 8	R	8	I	≥ 8	R	≤ 0,25	S	≤ 2	S	≤ 1	S	≥ 4	R	≥ 4	R	≥ 4	R	2	S	≤ 16	S	8	S	≥ 320	R
CEF 16B	POS	+	≥ 32	R	4	S	≥ 64	R	≥ 8	R	≥ 8	R	2	S	≥ 8	R	≤ 0,25	S	≤ 2	S	≤ 1	S	≥ 4	R	≥ 4	R	≥ 4	R	8	I	≤ 16	S	≥ 64	R	≥ 320	R
CEF 3.14A	POS	+	≥ 32	R	8	S	≥ 64	R	≥ 8	R	≥ 8	R	0.5	S	≥ 8	R	≤ 0,25	S	≤ 2	S	≤ 1	S	≥ 4	R	≥ 4	R	≥ 4	R	≥ 16	R	≤ 16	S	4	S	≤ 20	S
CEF 5.5A	POS	+	≥ 32	R	8	S	≥ 64	R	≥ 8	R	≥ 8	R	2	S	≥ 8	R	≤ 0,25	S	≤ 2	S	4	I	≥ 4	R	≥ 4	R	≥ 4	R	≥ 16	R	≤ 16	S	≥ 64	R	≤ 20	S
CEF 19.13A	POS	+	≥ 32	R	16	R	≥ 64	R	≥ 8	R	≥ 8	R	32	R	≥ 8	R	≤ 0,25	S	4	S	≥ 16	R	≥ 4	R	≥ 4	R	≥ 4	R	8	I	≤ 16	S	4	S	≥ 320	R
CEF 20.4A	POS	+	≥ 32	R	≥ 32	R	≥ 64	R	≥ 8	R	≥ 8	R	32	R	≥ 8	R	≤ 0,25	S	≤ 2	S	≥ 16	R	≥ 4	R	1	I	≤ 0,5	S	8	I	≤ 16	S	4	S	≥ 320	R
ENR 8.7A	NEG	-	≥ 32	R	≥ 32	R	8	R	1	S	2	S	0.5	S	≤ 1	S	≤ 0,25	S	8	I	≥ 16	R	≥ 4	R	≥ 4	R	≥ 4	R	≥ 16	R	≤ 16	S	16	I	≥ 320	R
ENR 16.16B	NEG	-	≥ 32	R	≥ 32	R	≥ 64	R	≥ 8	R	≥ 8	R	8	I	≥ 8	R	≤ 0,25	S	≤ 2	S	≤ 1	S	≥ 4	R	≥ 4	R	≥ 4	R	1	S	≤ 16	S	8	S	≤ 20	S
ENR 16.18B	POS	+	≥ 32	R	4	S	≥ 64	R	≥ 8	R	≥ 8	R	8	I	≥ 8	R	≤ 0,25	S	≤ 2	S	≤ 1	S	≥ 4	R	≥ 4	R	≥ 4	R	1	S	≤ 16	S	8	S	≥ 320	R
ENR 18.6A	NEG	-	≥ 32	R	≥ 32	R	≥ 64	R	≥ 8	R	≥ 8	R	8	I	≥ 8	R	≤ 0,25	S	≤ 2	S	≥ 16	R	≥ 4	R	≥ 4	R	≥ 4	R	≥ 16	R	≤ 16	S	≥ 64	R	≥ 320	R
ENR 24.12B	POS	+	≥ 32	R	16	R	≥ 64	R	≥ 8	R	≥ 8	R	8	I	≥ 8	R	≤ 0,25	S	4	S	≥ 16	R	≥ 4	R	≥ 4	R	≥ 4	R	≥ 16	R	32	S	16	I	≤ 20	S

## Sheet: S1_ARGs
Supplementary Table S1C. Curated antimicrobial resistance genes.
Isolate	blaTEM-1	blaCMY-2	blaCTX-M-1	blaCTX-M-177	blaCTX-M-15	blaCTX-M-27	blaCTX-M-55	blaOXA-1	qnrS2	sul1	sul2	sul3	dfrA8	dfrA14	dfrA17	tet(A)	tet(B)	aadA1	aadA2	aadA5	aph(3'')-Ib	aph(3')-Ia	aph(6)-Id	aac(3)-IIe	aac(3)-IId	aac(6')-Ib-cr	ant(2'')-Ia	floR	cmlA1	catA2	lnu(G)	mph(A)	fosA3
AMX 16A	1	0	0	0	0	0	0	0	0	1	1	0	1	0	0	1	0	1	0	0	0	0	0	0	0	0	0	1	0	0	1	0	0
AMX 22.27A	0	1	0	0	0	0	0	0	0	0	0	0	0	0	0	0	0	0	0	0	0	0	0	0	0	0	0	0	0	0	0	0	0
AMX 27.5A	0	0	0	1	0	0	0	0	0	1	0	0	0	0	1	1	0	1	0	1	1	0	1	0	0	0	1	0	1	0	0	1	1
CEF 16B	0	0	0	0	0	0	1	0	0	1	1	0	0	0	1	1	0	0	0	1	1	0	1	0	0	0	0	1	0	0	1	0	1
CEF 19.13A	0	0	0	0	1	0	0	1	0	1	0	0	0	0	1	1	0	0	0	1	0	0	0	0	0	1	0	0	0	0	0	1	0
CEF 20.4A	0	0	0	0	1	0	0	0	1	0	1	0	0	0	1	1	0	0	0	0	1	0	1	0	0	0	0	1	0	0	0	0	0
CEF 3.14A	0	0	1	0	0	0	0	0	0	0	0	0	0	0	0	0	1	0	0	0	0	0	0	0	0	0	0	0	0	0	0	0	0
CEF 5.5A	1	0	0	0	0	0	0	0	0	1	1	0	0	0	0	1	1	1	0	0	1	0	1	0	0	0	1	0	1	0	0	1	0
ENR 16.16B	0	1	0	0	0	0	0	0	0	0	0	0	0	0	0	0	0	0	0	0	0	0	0	0	0	0	0	0	0	0	0	0	0
ENR 16.18B	1	0	0	0	0	0	1	0	0	1	0	0	0	0	1	0	0	0	0	1	0	0	0	0	0	0	0	0	0	0	0	0	1
ENR 18.6A	1	1	0	0	0	0	0	0	0	0	1	1	0	1	0	0	1	1	1	0	1	1	1	1	0	0	0	0	1	1	0	0	0
ENR 24.12B	0	0	0	0	0	1	0	0	0	1	1	0	0	0	1	1	0	0	0	1	1	0	1	0	0	0	0	0	0	0	0	1	0
ENR 8.7A	1	0	0	0	0	0	0	1	0	0	1	0	0	0	1	0	1	0	0	0	1	0	1	0	1	1	0	0	0	0	0	1	0
*1: present; 0: absent.

## Sheet: S1_QRDR
Supplementary Table S1D. Curated QRDR mutations.
Isolate	gyrA_S83L	gyrA_D87N	parC_S80I	parC_E84V	parC_A56T	parE_S458A	parE_I529L	uhpT_E350Q	ptsI_V25I
AMX 16A	0	0	0	0	0	0	0	0	0
AMX 22.27A	1	1	1	0	0	1	0	1	0
AMX 27.5A	1	1	1	0	0	0	0	0	0
CEF 16B	1	1	1	0	0	0	0	0	0
CEF 19.13A	1	1	1	1	0	0	1	0	0
CEF 20.4A	1	0	0	0	0	0	0	0	0
CEF 3.14A	1	1	1	0	0	0	0	0	0
CEF 5.5A	1	1	1	0	1	0	0	0	0
ENR 16.16B	1	1	1	0	0	1	0	1	0
ENR 16.18B	1	1	1	0	0	0	0	0	0
ENR 18.6A	1	1	1	0	0	1	0	1	0
ENR 24.12B	1	1	1	1	0	0	1	1	1
ENR 8.7A	1	1	1	0	0	1	0	0	0
*1: present; 0: absent.

## Sheet: S1_Plasmids
Supplementary Table S1E. Curated plasmid replicons.
Isolate	Col(MG828)	Col156	IncFIA	IncFIB(AP001918)	IncFIC(FII)	IncFII	IncFII(pAMA1167-NDM-5)	IncFII(pRSB107)	IncI1-I(Alpha)	IncI2(Delta)	IncN	IncX1	IncX4	pO111
AMX 16A	0	0	0	1	1	1	0	0	0	0	0	0	0	0
AMX 22.27A	0	0	0	0	0	0	0	0	0	0	0	0	0	0
AMX 27.5A	1	1	0	1	1	0	0	0	0	0	0	0	0	0
CEF 16B	0	0	0	1	1	0	0	0	0	0	0	0	0	0
CEF 19.13A	0	1	1	1	0	1	0	0	0	0	0	0	0	0
CEF 20.4A	0	0	0	1	1	0	0	0	0	0	0	1	0	0
CEF 3.14A	0	0	0	0	0	0	0	0	1	0	0	0	0	1
CEF 5.5A	0	0	0	1	1	0	0	0	0	0	0	0	0	0
ENR 16.16B	0	0	0	0	0	0	0	0	0	0	0	0	0	0
ENR 16.18B	0	0	0	1	1	0	0	0	1	1	0	0	0	0
ENR 18.6A	0	0	0	0	0	0	0	0	0	0	0	0	0	1
ENR 24.12B	0	0	1	1	0	0	0	1	0	0	1	0	0	0
ENR 8.7A	0	0	1	1	0	0	1	0	0	1	0	0	1	1
*1: present; 0: absent.

## Sheet: S1_Adhesins
Supplementary Table S1F. Curated adhesion-associated genes.
Isolate	fimH	papC	papA_F19	papA_F43	papA_F11	afaA	afaB	afaC	afaD	iha	yfcV	yehA	yehB	yehC	yehD	lpfA	air	fdeC	nfaE	hra
AMX 16A	1	1	1	0	0	0	0	0	0	0	1	1	1	1	1	0	0	1	0	0
AMX 22.27A	1	1	0	0	0	0	0	0	0	0	0	1	1	1	1	1	0	1	0	0
AMX 27.5A	1	0	0	0	0	0	0	0	0	1	0	0	1	1	1	0	1	1	0	0
CEF 16B	1	1	1	0	0	0	0	0	0	0	0	1	1	1	1	1	0	1	0	1
CEF 19.13A	1	1	0	1	0	0	0	0	0	1	1	1	1	1	1	0	0	1	0	1
CEF 20.4A	1	0	0	0	0	0	0	0	0	0	0	1	1	1	1	0	0	1	0	0
CEF 3.14A	1	0	0	0	0	0	0	0	0	0	0	1	1	1	1	1	0	1	0	0
CEF 5.5A	1	1	0	0	1	1	1	1	1	0	0	1	1	1	1	0	0	1	0	0
ENR 16.16B	1	1	0	0	0	0	0	0	0	0	0	1	1	1	1	1	0	1	0	0
ENR 16.18B	1	0	0	0	0	0	0	0	0	0	0	0	1	1	1	0	0	1	0	0
ENR 18.6A	1	0	0	0	0	0	0	0	0	0	0	1	1	1	1	1	0	1	0	1
ENR 24.12B	1	0	0	1	0	1	0	1	1	1	1	1	1	1	1	0	0	1	1	0
ENR 8.7A	1	0	0	0	0	0	0	0	0	0	0	1	1	1	1	0	0	1	0	0
*1: present; 0: absent.

## Sheet: S1_Toxins_Bacteriocins
Supplementary Table S1G. Curated toxin- and bacteriocin-associated genes.
Isolate	hlyA	hlyE	hlyF	cnf1	sat	vat	astA	cba	cea	cma	cvaC	cia	colE7	pic	espY2	senB	mchB	mchC	mchF
AMX 16A	0	0	1	0	0	1	0	1	1	0	0	0	0	1	0	0	0	0	0
AMX 22.27A	0	1	0	0	0	0	0	0	0	0	0	0	0	0	0	0	0	0	0
AMX 27.5A	0	1	1	0	0	0	1	0	0	0	0	0	1	0	1	0	1	1	1
CEF 16B	0	1	1	0	0	0	1	0	0	0	0	0	0	0	0	0	0	0	0
CEF 19.13A	1	0	0	1	1	0	0	0	0	0	0	0	0	0	0	1	0	0	0
CEF 20.4A	0	1	1	0	0	0	0	0	0	1	1	0	0	0	0	0	0	0	0
CEF 3.14A	0	1	0	0	0	0	0	0	0	0	0	0	0	0	0	0	0	0	0
CEF 5.5A	0	1	0	0	0	0	0	0	0	0	0	0	0	0	0	0	0	0	0
ENR 16.16B	0	1	0	0	0	0	0	0	0	0	0	0	0	0	0	0	0	0	0
ENR 16.18B	0	1	1	0	0	0	0	0	0	0	0	1	0	0	0	0	0	0	0
ENR 18.6A	0	1	0	0	0	0	0	0	0	1	1	0	0	0	0	0	0	0	0
ENR 24.12B	0	0	0	0	1	0	0	0	1	0	0	0	0	0	0	1	0	0	0
ENR 8.7A	0	1	0	0	0	0	0	0	0	0	0	0	0	0	0	0	0	0	0
*1: present; 0: absent.

## Sheet: S1_Iron_Acquisition
Supplementary Table S1H. Curated iron acquisition-associated genes.
Isolate	chuA	fyuA	iroN	irp2	iucC	iutA	sitA	yghJ
AMX 16A	1	1	1	1	1	1	1	0
AMX 22.27A	0	0	0	0	0	0	0	1
AMX 27.5A	1	0	1	0	1	1	1	1
CEF 16B	0	0	1	0	1	1	1	1
CEF 19.13A	1	1	0	1	1	1	1	0
CEF 20.4A	0	0	1	0	1	1	1	0
CEF 3.14A	0	0	0	0	0	0	0	1
CEF 5.5A	0	0	0	0	1	1	1	0
ENR 16.16B	0	0	0	0	0	0	0	1
ENR 16.18B	1	0	1	0	1	1	1	1
ENR 18.6A	0	0	0	0	0	0	0	0
ENR 24.12B	1	1	0	1	1	1	1	1
ENR 8.7A	0	0	0	0	0	0	1	1
*1: present; 0: absent.

[truncated: 3 more sheets: S1_Protectins_Serum_Survival, S1_Capsule, S1_Extra_hits_optional]
