# Supplementary material for: Genomic Characterization of Selected Multidrug-Resistant Escherichia coli Isolates from Healthy Dogs in Chile Reveals Diverse Lineages Including ST131
Source: Animals (Basel). 2026 Jun 8;16(12):1769. doi: 10.3390/ani16121769 (PMC13295413; doi:10.3390/ani16121769)
Supplement: Supplementary file 1 [file animals-16-01769-s001.zip › Supplementary Table S2.xlsx]

## Sheet: S2_Metadata
Supplementary Table S2. Metadata and EnteroBase assembly identifiers of the publicly available ST131 genomes included in the comparative phylogenomic analysis.
The column 'EnteroBase assembly / sample ID' corresponds to the EnteroBase code available in the source metadata table. The two canine isolates from this study are shown with their manuscript labels (CEF 19.13A and ENR 24.12B).
Dataset category	Manuscript isolate label	EnteroBase assembly / sample ID	Country	Source	Collection year
Reference genome		EC958	-	-	-
Public genome		ESC_BC5329AA_AS	Chile	Human	2019
Public genome		ESC_PC2062AA_AS	Chile	Human	2019
Public genome		ESC_VC8860AA_AS	Chile	Human	2018
Public genome		ESC_OC7864AA_AS	Chile	Environment	2019
Public genome		ESC_PC2071AA_AS	Chile	Environment	2019
Public genome		ESC_PC2072AA_AS	Chile	Environment	2019
Public genome		ESC_PC2068AA_AS	Chile	Environment	2019
Public genome		ESC_PC2323AA_AS	Chile	Environment	2019
Public genome		ESC_OC7873AA_AS	Chile	Environment	2019
Public genome		ESC_PC1664AA_AS	Chile	Environment	2019
Public genome		ESC_PC1665AA_AS	Chile	Environment	2019
Public genome		ESC_OC8168AA_AS	Chile	Environment	2019
Public genome		ESC_PC2324AA_AS	Chile	Environment	2019
Public genome		ESC_PC1680AA_AS	Chile	Environment	2019
Public genome		ESC_PC2067AA_AS	Chile	Environment	2019
Public genome		ESC_PC1672AA_AS	Chile	Environment	2019
Public genome		ESC_VC8549AA_AS	Chile	Human	2019
Public genome		ESC_PC2326AA_AS	Chile	Environment	2019
Public genome		ESC_OC8172AA_AS	Chile	Environment	2019
Public genome		ESC_PC2327AA_AS	Chile	Environment	2019
Public genome		ESC_PC1674AA_AS	Chile	Environment	2019
Public genome		ESC_PC1669AA_AS	Chile	Environment	2019
Public genome		ESC_PC1684AA_AS	Chile	Environment	2019
Public genome		ESC_PC2070AA_AS	Chile	Environment	2019
Public genome		ESC_OC8174AA_AS	Chile	Environment	2019
Public genome		ESC_OC8173AA_AS	Chile	Environment	2019
Public genome		ESC_FC6733AA_AS	Argentina	Human	2011
Public genome		ESC_FC6786AA_AS	Argentina	Human	2014
Public genome		ESC_FC6798AA_AS	Argentina	Human	2011
Public genome		ESC_BC5650AA_AS	Chile	Human	2019
Public genome		ESC_PC1685AA_AS	Chile	Human	2019
Public genome		ESC_PC2065AA_AS	Chile	Human	2019
Public genome		ESC_PC2058AA_AS	Chile	Human	2019
Public genome		ESC_EC9608AA_AS	Ecuador	Environment	2021
Public genome		ESC_RC9927AA_AS	Peru	Human	2018
Public genome		ESC_FD2053AA_AS	Colombia	Human	2019
Public genome		ESC_DD2851AA_AS	Ecuador	Human	2019
Public genome		ESC_ZA3340AA_AS	Brazil	Environment	2018
Public genome		ESC_BC5340AA_AS	Chile	Human	2019
Public genome		ESC_FD2003AA_AS	Colombia	Human	2019
Public genome		ESC_HC1601AA_AS	Paraguay	Human	2020
Public genome		ESC_GB0116AA_AS	Brazil	Human	2016
Public genome		ESC_HC1611AA_AS	Paraguay	Human	2020
Public genome		ESC_GB0129AA_AS	Brazil	Human	2016
Public genome		ESC_BC6531AA_AS	Chile	Environment	2019
Public genome		ESC_BC6533AA_AS	Chile	Environment	2019
Public genome		ESC_DC7358AA_AS	Brazil	Human	2016
Public genome		ESC_VC8558AA_AS	Chile	Human	2019
Public genome		ESC_ED2393AA_AS	Brazil	Human	2016
Public genome		ESC_VC8701AA_AS	Chile	Human	2018
Public genome		ESC_DC7359AA_AS	Brazil	Human	2016
Public genome		ESC_DC7360AA_AS	Brazil	Human	2017
Public genome		ESC_GB0133AA_AS	Brazil	Human	2016
Public genome		ESC_HC1608AA_AS	Paraguay	Human	2020
Public genome		ESC_WC0211AA_AS	Chile	Wild Animal	2021
This study	ENR 24.12B	ESC_VC1006AA_AS	Chile	Companion Animal	2022
Public genome		ESC_HC1634AA_AS	Paraguay	Human	2020
Public genome		ESC_FD1644AA_AS	Colombia	Human	2019
Public genome		ESC_WC0257AA_AS	Chile	Wild Animal	2022
Public genome		ESC_FD2292AA_AS	Colombia	Human	2019
Public genome		ESC_EC9611AA_AS	Ecuador	Environment	2021
Public genome		ESC_EC9844AA_AS	Ecuador	Human	2021
Public genome		ESC_FC6428AA_AS	Ecuador	Environment	2021
Public genome		ESC_WC0253AA_AS	Chile	Wild Animal	2021
Public genome		ESC_FC0624AA_AS	Ecuador	Human	2021
Public genome		ESC_FD2080AA_AS	Colombia	Human	2019
Public genome		ESC_IC4570AA_AS	Brazil	Human	2016
Public genome		ESC_WC0205AA_AS	Chile	Wild Animal	2021
Public genome		ESC_WC6268AA_AS	Chile	Human	2018
Public genome		ESC_ED2130AA_AS	Brazil	Human	2015
Public genome		ESC_FD1418AA_AS	Colombia	Human	2019
Public genome		ESC_DC7357AA_AS	Brazil	Human	2015
Public genome		ESC_VC8705AA_AS	Chile	Human	2018
Public genome		ESC_VC8886AA_AS	Chile	Human	2018
Public genome		ESC_VC8706AA_AS	Chile	Human	2018
Public genome		ESC_VC8890AA_AS	Chile	Human	2018
Public genome		ESC_WC6272AA_AS	Chile	Human	2018
Public genome		ESC_VC8884AA_AS	Chile	Human	2018
Public genome		ESC_ED1165AA_AS	Brazil	Human	2017
Public genome		ESC_HC1603AA_AS	Paraguay	Human	2020
Public genome		ESC_FC0351AA_AS	Ecuador	Human	2021
Public genome		ESC_FC6790AA_AS	Argentina	Human	2010
Public genome		ESC_VC8712AA_AS	Chile	Human	2018
Public genome		ESC_FC6773AA_AS	Argentina	Human	2014
Public genome		ESC_BC5331AA_AS	Chile	Human	2019
Public genome		ESC_CC1598AA_AS	Chile	Food	2019
Public genome		ESC_PC1661AA_AS	Chile	Human	2019
Public genome		ESC_PC1678AA_AS	Chile	Human	2019
Public genome		ESC_BC6529AA_AS	Chile	Environment	2019
Public genome		ESC_BC5338AA_AS	Chile	Human	2019
Public genome		ESC_BC5649AA_AS	Chile	Human	2019
Public genome		ESC_PC2061AA_AS	Chile	Human	2019
Public genome		ESC_OC7875AA_AS	Chile	Human	2019
Public genome		ESC_PC2055AA_AS	Chile	Human	2019
Public genome		ESC_OC8163AA_AS	Chile	Human	2019
Public genome		ESC_VC8538AA_AS	Chile	Human	2019
Public genome		ESC_PC4696AA_AS	Chile	Human	2019
Public genome		ESC_BC5336AA_AS	Chile	Human	2019
Public genome		ESC_BC5337AA_AS	Chile	Human	2019
Public genome		ESC_CC1597AA_AS	Chile	Environment	2019
Public genome		ESC_CC1601AA_AS	Chile	Environment	2019
Public genome		ESC_CC1600AA_AS	Chile	Environment	2019
Public genome		ESC_BC5339AA_AS	Chile	Human	2019
Public genome		ESC_RC9926AA_AS	Peru	Human	2018
Public genome		ESC_DC2441AA_AS	Brazil	Environment	2016
Public genome		ESC_EC8583AA_AS	Brazil	Environment	2020
Public genome		ESC_LC9357AA_AS	Brazil	Human	2015
Public genome		ESC_FD0579AA_AS	Brazil	Wild Animal	2019
Public genome		ESC_EC9679AA_AS	Ecuador	Environment	2021
Public genome		ESC_ZB5909AA_AS	Ecuador	Environment	2019
Public genome		ESC_EC9146AA_AS	Ecuador	Environment	2020
Public genome		ESC_EC9161AA_AS	Ecuador	Environment	2020
Public genome		ESC_FB9697AA_AS	Brazil	Poultry	2019
Public genome		ESC_EC9530AA_AS	Ecuador	Environment	2021
Public genome		ESC_FC0848AA_AS	Ecuador	Companion Animal	2021
Public genome		ESC_HC8336AA_AS	Chile	Food	2019
Public genome		ESC_DD7344AA_AS	Colombia	Human	2019
Public genome		ESC_DD7557AA_AS	Colombia	Human	2019
Public genome		ESC_FD1409AA_AS	Colombia	Human	2019
Public genome		ESC_DD7559AA_AS	Colombia	Human	2019
Public genome		ESC_FD2108AA_AS	Colombia	Human	2019
Public genome		ESC_VC8692AA_AS	Chile	Human	2018
Public genome		ESC_WA9012AA_AS	Ecuador	Human	2014
Public genome		ESC_GC3259AA_AS	Peru	Human	2013
Public genome		ESC_WA9018AA_AS	Ecuador	Human	2014
Public genome		ESC_IC4569AA_AS	Brazil	Human	2016
Public genome		ESC_LC8979AA_AS	Brazil	Human	2016
Public genome		ESC_KA7846AA_AS_genomic	Argentina	Human	2011
Public genome		ESC_LC9457AA_AS	Brazil	Human	2015
Public genome		ESC_FC0355AA_AS	Ecuador	Human	2021
Public genome		ESC_BC6527AA_AS	Chile	Environment	2019
Public genome		ESC_FC6320AA_AS	Ecuador	Environment	2021
Public genome		ESC_CC3130AA_AS	Chile	Environment	2019
Public genome		ESC_HC1619AA_AS	Paraguay	Human	2020
Public genome		ESC_HC1636AA_AS	Paraguay	Human	2020
Public genome		ESC_FD1675AA_AS	Colombia	Human	2019
Public genome		ESC_GB0130AA_AS	Brazil	Human	2016
Public genome		ESC_UB6404AA_AS	Guyana	Human	2013
Public genome		ESC_IC4560AA_AS	Brazil	Human	2015
Public genome		ESC_LC8952AA_AS	Brazil	Human	2015
Public genome		ESC_EC9517AA_AS	Ecuador	Environment	2021
Public genome		ESC_PC4695AA_AS	Chile	Human	2019
Public genome		ESC_RC9925AA_AS	Peru	Human	2018
Public genome		ESC_ZC8240AA_AS	Chile	Environment	2024
Public genome		ESC_HC1616AA_AS	Paraguay	Human	2020
Public genome		ESC_FC0459AA_AS	Ecuador	Human	2021
Public genome		ESC_FC6370AA_AS	Ecuador	Environment	2021
Public genome		ESC_OC8169AA_AS	Chile	Human	2019
Public genome		ESC_PC2063AA_AS	Chile	Human	2019
Public genome		ESC_PC2064AA_AS	Chile	Human	2019
This study	CEF 19.13A	ESC_VC1005AA_AS	Chile	Companion Animal	2022
Public genome		ESC_DD7433AA_AS	Colombia	Human	2019
Public genome		ESC_FD1391AA_AS	Colombia	Human	2019
Public genome		ESC_FD2357AA_AS	Colombia	Human	2019
Public genome		ESC_EC9316AA_AS	Ecuador	Environment	2021
Public genome		ESC_FC6306AA_AS	Ecuador	Environment	2021
Public genome		ESC_FC6379AA_AS	Ecuador	Environment	2021
Public genome		ESC_EC9475AA_AS	Ecuador	Human	2021
Public genome		ESC_FC6315AA_AS	Ecuador	Environment	2021
Public genome		ESC_FB9743AA_AS	Brazil	Human	2017
Public genome		ESC_LC9414AA_AS	Brazil	Human	2015
Public genome		ESC_UB6405AA_AS	Guyana	Human	2013
Public genome		ESC_EC9329AA_AS	Ecuador	Human	2021
Public genome		ESC_EC9585AA_AS	Ecuador	Environment	2021
Public genome		ESC_EC9592AA_AS	Ecuador	Environment	2021
Public genome		ESC_EC9504AA_AS	Ecuador	Environment	2021
Public genome		ESC_FC6413AA_AS	Ecuador	Environment	2021
Public genome		ESC_WC8626AA_AS	Argentina	Human	2010
Public genome		ESC_FC6757AA_AS	Argentina	Human	2011
Public genome		ESC_VC8816AA_AS	Chile	Human	2018
Public genome		ESC_VC8827AA_AS	Chile	Human	2018
Reference genome		NCTC13441	-	-	-
Public genome		ESC_GC3101AA_AS	Peru	Human	2012
