# Supplementary material for: Genomic Characterization of Selected Multidrug-Resistant Escherichia coli Isolates from Healthy Dogs in Chile Reveals Diverse Lineages Including ST131
Source: Animals (Basel). 2026 Jun 8;16(12):1769. doi: 10.3390/ani16121769 (PMC13295413; doi:10.3390/ani16121769)
Supplement: Supplementary file 1 [file animals-16-01769-s001.zip › Supplementary Table S3.xlsx]

## Sheet: S3_Summary
Supplementary Table S3. Pairwise core-genome SNP distances between the Chilean canine ST131 isolates and their ten nearest neighbors in the comparative dataset.
This compact table matches the Results section by focusing on the two study isolates and their ten nearest neighbors.
Metric	Value
Pairwise core-genome SNP distance between the two Chilean canine ST131 isolates	273
Nearest-neighbor SNP distance range for CEF 19.13A	38–71
Nearest-neighbor SNP distance range for ENR 24.12B	78–103

## Sheet: S3_Nearest_neighbors
Supplementary Table S3A. Ten nearest genomes for each Chilean canine ST131 isolate in the comparative dataset.
Study isolate	Study tree tip label	Rank	Nearest genome (tree tip label)	EnteroBase assembly / sample ID	Country	Source	Collection year	Core-genome SNP distance
CEF 19.13A	ESC_VC1005AA_AS.result	1	ESC_EC9517AA_AS.result	ESC_EC9517AA_AS	Ecuador	Environment	2021	38
CEF 19.13A	ESC_VC1005AA_AS.result	2	ESC_RC9925AA_AS.result	ESC_RC9925AA_AS	Peru	Human	2018	52
CEF 19.13A	ESC_VC1005AA_AS.result	3	ESC_PC2064AA_AS.result	ESC_PC2064AA_AS	Chile	Human	2019	53
CEF 19.13A	ESC_VC1005AA_AS.result	4	ESC_FC6370AA_AS.result	ESC_FC6370AA_AS	Ecuador	Environment	2021	56
CEF 19.13A	ESC_VC1005AA_AS.result	5	ESC_HC1616AA_AS.result	ESC_HC1616AA_AS	Paraguay	Human	2020	58
CEF 19.13A	ESC_VC1005AA_AS.result	6	ESC_FC0459AA_AS.result	ESC_FC0459AA_AS	Ecuador	Human	2021	61
CEF 19.13A	ESC_VC1005AA_AS.result	7	ESC_OC8169AA_AS.result	ESC_OC8169AA_AS	Chile	Human	2019	61
CEF 19.13A	ESC_VC1005AA_AS.result	8	ESC_PC2063AA_AS.result	ESC_PC2063AA_AS	Chile	Human	2019	65
CEF 19.13A	ESC_VC1005AA_AS.result	9	ESC_UB6404AA_AS.result	ESC_UB6404AA_AS	Guyana	Human	2013	65
CEF 19.13A	ESC_VC1005AA_AS.result	10	ESC_GB0130AA_AS.result	ESC_GB0130AA_AS	Brazil	Human	2016	71
ENR 24.12B	ESC_VC1006AA_AS.result	1	ESC_HC1634AA_AS.result	ESC_HC1634AA_AS	Paraguay	Human	2020	78
ENR 24.12B	ESC_VC1006AA_AS.result	2	ESC_GB0133AA_AS.result	ESC_GB0133AA_AS	Brazil	Human	2016	80
ENR 24.12B	ESC_VC1006AA_AS.result	3	ESC_DC7360AA_AS.result	ESC_DC7360AA_AS	Brazil	Human	2017	83
ENR 24.12B	ESC_VC1006AA_AS.result	4	ESC_DC7359AA_AS.result	ESC_DC7359AA_AS	Brazil	Human	2016	85
ENR 24.12B	ESC_VC1006AA_AS.result	5	ESC_WC0211AA_AS.result	ESC_WC0211AA_AS	Chile	Wild Animal	2021	90
ENR 24.12B	ESC_VC1006AA_AS.result	6	ESC_EC9611AA_AS.result	ESC_EC9611AA_AS	Ecuador	Environment	2021	94
ENR 24.12B	ESC_VC1006AA_AS.result	7	ESC_HC1608AA_AS.result	ESC_HC1608AA_AS	Paraguay	Human	2020	96
ENR 24.12B	ESC_VC1006AA_AS.result	8	ESC_FC6428AA_AS.result	ESC_FC6428AA_AS	Ecuador	Environment	2021	99
ENR 24.12B	ESC_VC1006AA_AS.result	9	ESC_EC9844AA_AS.result	ESC_EC9844AA_AS	Ecuador	Human	2021	100
ENR 24.12B	ESC_VC1006AA_AS.result	10	ESC_FD2080AA_AS.result	ESC_FD2080AA_AS	Colombia	Human	2019	103
