# Supplementary material for: Genomic Characterization of Selected Multidrug-Resistant Escherichia coli Isolates from Healthy Dogs in Chile Reveals Diverse Lineages Including ST131
Source: Animals (Basel). 2026 Jun 8;16(12):1769. doi: 10.3390/ani16121769 (PMC13295413; doi:10.3390/ani16121769)
Supplement: Supplementary file 1 [file animals-16-01769-s001.zip › Supplementary Table S4.xlsx]

## Sheet: README
Supplementary Table S4. Genotype–phenotype concordance between antimicrobial resistance profiles and detected resistance determinants in the 13 canine Escherichia coli isolates.
Sheet	Content
S4_Genotype_Phenotype	Isolate-level comparison between phenotypic antimicrobial resistance by class and curated AMR determinants/QRDR mutations detected by WGS
Notes	Phenotypic results summarize VITEK2 interpreted categories by antimicrobial class. S, susceptible; I, intermediate; R, resistant.
Notes	Detected AMR determinants are curated hits retained using the same thresholds described in the manuscript and Supplementary Table S1 (≥90% identity and ≥90% coverage).
Notes	Concordance was interpreted at antimicrobial-class level and is descriptive; isolated discrepancies may reflect gene expression, additional chromosomal mechanisms, regulatory changes, porin alterations, untested antimicrobials, or limitations associated with short-read assembly and database-based detection.

## Sheet: S4_Genotype_Phenotype
Supplementary Table S4. Genotype–phenotype concordance between antimicrobial resistance profiles and detected resistance determinants in the 13 canine Escherichia coli isolates.
Isolate ID	Antimicrobial class	Phenotypic result in tested antimicrobials	Detected AMR determinant(s)	Detected QRDR mutation(s)	Concordance category	Interpretation / comment
AMX 16A	β-lactams	R: AMP, CLE, CPO; S: AMC, CVN, CTZ, CTF, IMI	blaTEM-1	Not applicable	Partially concordant	β-lactamase determinant detected, but resistance to expanded-spectrum cephalosporins may involve additional mechanisms or database/assembly limitations.
AMX 16A	Aminoglycosides	S: AMI, GEN	aadA1	Not applicable	Genotype present; phenotype not resistant	Aminoglycoside determinant(s) detected, but resistance to the tested aminoglycosides was not observed; some determinants may target aminoglycosides not included in the phenotypic panel.
AMX 16A	Fluoroquinolones	R: CIP, ENR, MAR	None retained	None retained	Not explained by curated determinants	Fluoroquinolone resistance detected without retained QRDR/PMQR determinant in the curated matrix.
AMX 16A	Tetracyclines	R: DOX	tetA	Not applicable	Concordant	Doxycycline resistance supported by tet determinant(s).
AMX 16A	Nitrofurans	S: NIT	None retained	Not applicable	No phenotypic resistance	No nitrofurantoin resistance was detected; no curated nitrofuran determinant was retained.
AMX 16A	Phenicols	R: CHL	floR	Not applicable	Concordant	Chloramphenicol resistance supported by detected phenicol resistance determinant(s).
AMX 16A	Folate-pathway inhibitors	R: TRS	sul1, sul2, dfrA8	Not applicable	Concordant	Trimethoprim/sulfamethoxazole resistance supported by sul and/or dfr determinant(s).
AMX 22.27A	β-lactams	R: AMP, AMC, CLE; I: CVN; S: CPO, CTZ, CTF, IMI	blaCMY-2	Not applicable	Broadly concordant	β-lactam resistance phenotype supported by ESBL/AmpC and/or other β-lactamase determinants; exact antimicrobial-level phenotype may vary by determinant and expression.
AMX 22.27A	Aminoglycosides	R: GEN; S: AMI	None retained	Not applicable	Not explained by curated determinants	Aminoglycoside resistance detected without retained aminoglycoside determinant in the curated matrix.
AMX 22.27A	Fluoroquinolones	R: CIP, ENR, MAR	None retained	gyrA S83L, gyrA D87N, parC S80I, parE S458A	Broadly concordant	Fluoroquinolone resistance supported by QRDR mutation(s), with PMQR determinant(s) where present.
AMX 22.27A	Tetracyclines	R: DOX	None retained	Not applicable	Not explained by curated determinants	Doxycycline resistance detected without retained tet determinant in the curated matrix.
AMX 22.27A	Nitrofurans	S: NIT	None retained	Not applicable	No phenotypic resistance	No nitrofurantoin resistance was detected; no curated nitrofuran determinant was retained.
AMX 22.27A	Phenicols	I: CHL	None retained	Not applicable	No phenotypic resistance	No chloramphenicol resistance or curated phenicol determinant detected.
AMX 22.27A	Folate-pathway inhibitors	S: TRS	None retained	Not applicable	No phenotypic resistance	No trimethoprim/sulfamethoxazole resistance or curated folate-pathway determinant detected.
AMX 27.5A	β-lactams	R: AMP, CLE, CPO, CVN, CTF; I: CTZ; S: AMC, IMI	blaCTX-M-177	Not applicable	Broadly concordant	β-lactam resistance phenotype supported by ESBL/AmpC and/or other β-lactamase determinants; exact antimicrobial-level phenotype may vary by determinant and expression.
AMX 27.5A	Aminoglycosides	S: AMI, GEN	aadA1, aadA5, aph(3'')-Ib, aph(6)-Id, ant(2'')-Ia	Not applicable	Genotype present; phenotype not resistant	Aminoglycoside determinant(s) detected, but resistance to the tested aminoglycosides was not observed; some determinants may target aminoglycosides not included in the phenotypic panel.
AMX 27.5A	Fluoroquinolones	R: CIP, ENR, MAR	None retained	gyrA S83L, gyrA D87N, parC S80I	Broadly concordant	Fluoroquinolone resistance supported by QRDR mutation(s), with PMQR determinant(s) where present.
AMX 27.5A	Tetracyclines	S: DOX	tetA	Not applicable	Genotype present without resistant phenotype	tet determinant(s) detected, but doxycycline resistance was not observed.
AMX 27.5A	Nitrofurans	S: NIT	None retained	Not applicable	No phenotypic resistance	No nitrofurantoin resistance was detected; no curated nitrofuran determinant was retained.
AMX 27.5A	Phenicols	S: CHL	cmlA1	Not applicable	Genotype present without resistant phenotype	Phenicol determinant(s) detected, but chloramphenicol resistance was not observed.
AMX 27.5A	Folate-pathway inhibitors	R: TRS	sul1, dfrA17	Not applicable	Concordant	Trimethoprim/sulfamethoxazole resistance supported by sul and/or dfr determinant(s).
CEF 16B	β-lactams	R: AMP, CLE, CPO, CVN, CTF; S: AMC, CTZ, IMI	blaCTX-M-55	Not applicable	Broadly concordant	β-lactam resistance phenotype supported by ESBL/AmpC and/or other β-lactamase determinants; exact antimicrobial-level phenotype may vary by determinant and expression.
CEF 16B	Aminoglycosides	S: AMI, GEN	aadA5, aph(3'')-Ib, aph(6)-Id	Not applicable	Genotype present; phenotype not resistant	Aminoglycoside determinant(s) detected, but resistance to the tested aminoglycosides was not observed; some determinants may target aminoglycosides not included in the phenotypic panel.
CEF 16B	Fluoroquinolones	R: CIP, ENR, MAR	None retained	gyrA S83L, gyrA D87N, parC S80I	Broadly concordant	Fluoroquinolone resistance supported by QRDR mutation(s), with PMQR determinant(s) where present.
CEF 16B	Tetracyclines	I: DOX	tetA	Not applicable	Genotype present without resistant phenotype	tet determinant(s) detected, but doxycycline resistance was not observed.
CEF 16B	Nitrofurans	S: NIT	None retained	Not applicable	No phenotypic resistance	No nitrofurantoin resistance was detected; no curated nitrofuran determinant was retained.
CEF 16B	Phenicols	R: CHL	floR	Not applicable	Concordant	Chloramphenicol resistance supported by detected phenicol resistance determinant(s).
CEF 16B	Folate-pathway inhibitors	R: TRS	sul1, sul2, dfrA17	Not applicable	Concordant	Trimethoprim/sulfamethoxazole resistance supported by sul and/or dfr determinant(s).
CEF 3.14A	β-lactams	R: AMP, CLE, CPO, CVN, CTF; S: AMC, CTZ, IMI	blaCTX-M-1	Not applicable	Broadly concordant	β-lactam resistance phenotype supported by ESBL/AmpC and/or other β-lactamase determinants; exact antimicrobial-level phenotype may vary by determinant and expression.
CEF 3.14A	Aminoglycosides	S: AMI, GEN	None retained	Not applicable	No phenotypic resistance	No resistant aminoglycoside phenotype or curated determinant detected.
CEF 3.14A	Fluoroquinolones	R: CIP, ENR, MAR	None retained	gyrA S83L, gyrA D87N, parC S80I	Broadly concordant	Fluoroquinolone resistance supported by QRDR mutation(s), with PMQR determinant(s) where present.
CEF 3.14A	Tetracyclines	R: DOX	tetB	Not applicable	Concordant	Doxycycline resistance supported by tet determinant(s).
CEF 3.14A	Nitrofurans	S: NIT	None retained	Not applicable	No phenotypic resistance	No nitrofurantoin resistance was detected; no curated nitrofuran determinant was retained.
CEF 3.14A	Phenicols	S: CHL	None retained	Not applicable	No phenotypic resistance	No chloramphenicol resistance or curated phenicol determinant detected.
CEF 3.14A	Folate-pathway inhibitors	S: TRS	None retained	Not applicable	No phenotypic resistance	No trimethoprim/sulfamethoxazole resistance or curated folate-pathway determinant detected.
CEF 5.5A	β-lactams	R: AMP, CLE, CPO, CVN, CTF; S: AMC, CTZ, IMI	blaTEM-1	Not applicable	Partially concordant	β-lactamase determinant detected, but resistance to expanded-spectrum cephalosporins may involve additional mechanisms or database/assembly limitations.
CEF 5.5A	Aminoglycosides	I: GEN; S: AMI	aadA1, aph(3'')-Ib, aph(6)-Id, ant(2'')-Ia	Not applicable	Genotype present; phenotype not resistant	Aminoglycoside determinant(s) detected, but resistance to the tested aminoglycosides was not observed; some determinants may target aminoglycosides not included in the phenotypic panel.
CEF 5.5A	Fluoroquinolones	R: CIP, ENR, MAR	None retained	gyrA S83L, gyrA D87N, parC S80I, parC A56T	Broadly concordant	Fluoroquinolone resistance supported by QRDR mutation(s), with PMQR determinant(s) where present.
CEF 5.5A	Tetracyclines	R: DOX	tetA, tetB	Not applicable	Concordant	Doxycycline resistance supported by tet determinant(s).
CEF 5.5A	Nitrofurans	S: NIT	None retained	Not applicable	No phenotypic resistance	No nitrofurantoin resistance was detected; no curated nitrofuran determinant was retained.
CEF 5.5A	Phenicols	R: CHL	cmlA1	Not applicable	Concordant	Chloramphenicol resistance supported by detected phenicol resistance determinant(s).
CEF 5.5A	Folate-pathway inhibitors	S: TRS	sul1, sul2	Not applicable	Partially concordant	Folate-pathway determinant(s) detected, but the tested trimethoprim/sulfamethoxazole phenotype was susceptible; phenotype may depend on determinant combination and expression.
CEF 19.13A	β-lactams	R: AMP, AMC, CLE, CPO, CVN, CTZ, CTF; S: IMI	blaCTX-M-15, blaOXA-1	Not applicable	Broadly concordant	β-lactam resistance phenotype supported by ESBL/AmpC and/or other β-lactamase determinants; exact antimicrobial-level phenotype may vary by determinant and expression.
CEF 19.13A	Aminoglycosides	R: GEN; S: AMI	aadA5, aac(6')-Ib-cr	Not applicable	Concordant	Gentamicin/aminoglycoside resistance supported by detected aminoglycoside-modifying enzyme determinant(s).
CEF 19.13A	Fluoroquinolones	R: CIP, ENR, MAR	aac(6')-Ib-cr	gyrA S83L, gyrA D87N, parC S80I, parC E84V, parE I529L	Broadly concordant	Fluoroquinolone resistance supported by QRDR mutation(s), with PMQR determinant(s) where present.
CEF 19.13A	Tetracyclines	I: DOX	tetA	Not applicable	Genotype present without resistant phenotype	tet determinant(s) detected, but doxycycline resistance was not observed.
CEF 19.13A	Nitrofurans	S: NIT	None retained	Not applicable	No phenotypic resistance	No nitrofurantoin resistance was detected; no curated nitrofuran determinant was retained.
CEF 19.13A	Phenicols	S: CHL	None retained	Not applicable	No phenotypic resistance	No chloramphenicol resistance or curated phenicol determinant detected.
CEF 19.13A	Folate-pathway inhibitors	R: TRS	sul1, dfrA17	Not applicable	Concordant	Trimethoprim/sulfamethoxazole resistance supported by sul and/or dfr determinant(s).
CEF 20.4A	β-lactams	R: AMP, AMC, CLE, CPO, CVN, CTZ, CTF; S: IMI	blaCTX-M-15	Not applicable	Broadly concordant	β-lactam resistance phenotype supported by ESBL/AmpC and/or other β-lactamase determinants; exact antimicrobial-level phenotype may vary by determinant and expression.
CEF 20.4A	Aminoglycosides	R: GEN; S: AMI	aph(3'')-Ib, aph(6)-Id	Not applicable	Concordant	Gentamicin/aminoglycoside resistance supported by detected aminoglycoside-modifying enzyme determinant(s).
CEF 20.4A	Fluoroquinolones	R: CIP; I: ENR; S: MAR	qnrS2	gyrA S83L	Broadly concordant	Fluoroquinolone resistance supported by QRDR mutation(s), with PMQR determinant(s) where present.
CEF 20.4A	Tetracyclines	I: DOX	tetA	Not applicable	Genotype present without resistant phenotype	tet determinant(s) detected, but doxycycline resistance was not observed.
CEF 20.4A	Nitrofurans	S: NIT	None retained	Not applicable	No phenotypic resistance	No nitrofurantoin resistance was detected; no curated nitrofuran determinant was retained.
CEF 20.4A	Phenicols	S: CHL	floR	Not applicable	Genotype present without resistant phenotype	Phenicol determinant(s) detected, but chloramphenicol resistance was not observed.
CEF 20.4A	Folate-pathway inhibitors	R: TRS	sul2, dfrA17	Not applicable	Concordant	Trimethoprim/sulfamethoxazole resistance supported by sul and/or dfr determinant(s).
ENR 8.7A	β-lactams	R: AMP, AMC, CLE; S: CPO, CVN, CTZ, CTF, IMI	blaTEM-1, blaOXA-1	Not applicable	Partially concordant	β-lactamase determinant detected, but resistance to expanded-spectrum cephalosporins may involve additional mechanisms or database/assembly limitations.
ENR 8.7A	Aminoglycosides	R: GEN; I: AMI	aph(3'')-Ib, aph(6)-Id, aac(3)-IId, aac(6')-Ib-cr	Not applicable	Concordant	Gentamicin/aminoglycoside resistance supported by detected aminoglycoside-modifying enzyme determinant(s).
ENR 8.7A	Fluoroquinolones	R: CIP, ENR, MAR	aac(6')-Ib-cr	gyrA S83L, gyrA D87N, parC S80I, parE S458A	Broadly concordant	Fluoroquinolone resistance supported by QRDR mutation(s), with PMQR determinant(s) where present.
ENR 8.7A	Tetracyclines	R: DOX	tetB	Not applicable	Concordant	Doxycycline resistance supported by tet determinant(s).
ENR 8.7A	Nitrofurans	S: NIT	None retained	Not applicable	No phenotypic resistance	No nitrofurantoin resistance was detected; no curated nitrofuran determinant was retained.
ENR 8.7A	Phenicols	I: CHL	None retained	Not applicable	No phenotypic resistance	No chloramphenicol resistance or curated phenicol determinant detected.
ENR 8.7A	Folate-pathway inhibitors	R: TRS	sul2, dfrA17	Not applicable	Concordant	Trimethoprim/sulfamethoxazole resistance supported by sul and/or dfr determinant(s).
ENR 16.16B	β-lactams	R: AMP, AMC, CLE, CPO, CVN, CTF; I: CTZ; S: IMI	blaCMY-2	Not applicable	Broadly concordant	β-lactam resistance phenotype supported by ESBL/AmpC and/or other β-lactamase determinants; exact antimicrobial-level phenotype may vary by determinant and expression.
ENR 16.16B	Aminoglycosides	S: AMI, GEN	None retained	Not applicable	No phenotypic resistance	No resistant aminoglycoside phenotype or curated determinant detected.
ENR 16.16B	Fluoroquinolones	R: CIP, ENR, MAR	None retained	gyrA S83L, gyrA D87N, parC S80I, parE S458A	Broadly concordant	Fluoroquinolone resistance supported by QRDR mutation(s), with PMQR determinant(s) where present.
ENR 16.16B	Tetracyclines	S: DOX	None retained	Not applicable	No phenotypic resistance	No doxycycline resistance or curated tet determinant detected.
ENR 16.16B	Nitrofurans	S: NIT	None retained	Not applicable	No phenotypic resistance	No nitrofurantoin resistance was detected; no curated nitrofuran determinant was retained.
ENR 16.16B	Phenicols	S: CHL	None retained	Not applicable	No phenotypic resistance	No chloramphenicol resistance or curated phenicol determinant detected.
ENR 16.16B	Folate-pathway inhibitors	S: TRS	None retained	Not applicable	No phenotypic resistance	No trimethoprim/sulfamethoxazole resistance or curated folate-pathway determinant detected.
ENR 16.18B	β-lactams	R: AMP, CLE, CPO, CVN, CTF; I: CTZ; S: AMC, IMI	blaTEM-1, blaCTX-M-55	Not applicable	Broadly concordant	β-lactam resistance phenotype supported by ESBL/AmpC and/or other β-lactamase determinants; exact antimicrobial-level phenotype may vary by determinant and expression.
ENR 16.18B	Aminoglycosides	S: AMI, GEN	aadA5	Not applicable	Genotype present; phenotype not resistant	Aminoglycoside determinant(s) detected, but resistance to the tested aminoglycosides was not observed; some determinants may target aminoglycosides not included in the phenotypic panel.
ENR 16.18B	Fluoroquinolones	R: CIP, ENR, MAR	None retained	gyrA S83L, gyrA D87N, parC S80I	Broadly concordant	Fluoroquinolone resistance supported by QRDR mutation(s), with PMQR determinant(s) where present.
ENR 16.18B	Tetracyclines	S: DOX	None retained	Not applicable	No phenotypic resistance	No doxycycline resistance or curated tet determinant detected.
ENR 16.18B	Nitrofurans	S: NIT	None retained	Not applicable	No phenotypic resistance	No nitrofurantoin resistance was detected; no curated nitrofuran determinant was retained.
ENR 16.18B	Phenicols	S: CHL	None retained	Not applicable	No phenotypic resistance	No chloramphenicol resistance or curated phenicol determinant detected.
ENR 16.18B	Folate-pathway inhibitors	R: TRS	sul1, dfrA17	Not applicable	Concordant	Trimethoprim/sulfamethoxazole resistance supported by sul and/or dfr determinant(s).
ENR 18.6A	β-lactams	R: AMP, AMC, CLE, CPO, CVN, CTF; I: CTZ; S: IMI	blaTEM-1, blaCMY-2	Not applicable	Broadly concordant	β-lactam resistance phenotype supported by ESBL/AmpC and/or other β-lactamase determinants; exact antimicrobial-level phenotype may vary by determinant and expression.
ENR 18.6A	Aminoglycosides	R: GEN; S: AMI	aadA1, aadA2, aph(3'')-Ib, aph(3')-Ia, aph(6)-Id, aac(3)-IIe	Not applicable	Concordant	Gentamicin/aminoglycoside resistance supported by detected aminoglycoside-modifying enzyme determinant(s).
ENR 18.6A	Fluoroquinolones	R: CIP, ENR, MAR	None retained	gyrA S83L, gyrA D87N, parC S80I, parE S458A	Broadly concordant	Fluoroquinolone resistance supported by QRDR mutation(s), with PMQR determinant(s) where present.
ENR 18.6A	Tetracyclines	R: DOX	tetB	Not applicable	Concordant	Doxycycline resistance supported by tet determinant(s).
ENR 18.6A	Nitrofurans	S: NIT	None retained	Not applicable	No phenotypic resistance	No nitrofurantoin resistance was detected; no curated nitrofuran determinant was retained.
ENR 18.6A	Phenicols	R: CHL	cmlA1, catA2	Not applicable	Concordant	Chloramphenicol resistance supported by detected phenicol resistance determinant(s).
ENR 18.6A	Folate-pathway inhibitors	R: TRS	sul2, sul3, dfrA14	Not applicable	Concordant	Trimethoprim/sulfamethoxazole resistance supported by sul and/or dfr determinant(s).
ENR 24.12B	β-lactams	R: AMP, AMC, CLE, CPO, CVN, CTF; I: CTZ; S: IMI	blaCTX-M-27	Not applicable	Broadly concordant	β-lactam resistance phenotype supported by ESBL/AmpC and/or other β-lactamase determinants; exact antimicrobial-level phenotype may vary by determinant and expression.
ENR 24.12B	Aminoglycosides	R: GEN; S: AMI	aadA5, aph(3'')-Ib, aph(6)-Id	Not applicable	Concordant	Gentamicin/aminoglycoside resistance supported by detected aminoglycoside-modifying enzyme determinant(s).
ENR 24.12B	Fluoroquinolones	R: CIP, ENR, MAR	None retained	gyrA S83L, gyrA D87N, parC S80I, parC E84V, parE I529L	Broadly concordant	Fluoroquinolone resistance supported by QRDR mutation(s), with PMQR determinant(s) where present.
ENR 24.12B	Tetracyclines	R: DOX	tetA	Not applicable	Concordant	Doxycycline resistance supported by tet determinant(s).
ENR 24.12B	Nitrofurans	S: NIT	None retained	Not applicable	No phenotypic resistance	No nitrofurantoin resistance was detected; no curated nitrofuran determinant was retained.
ENR 24.12B	Phenicols	I: CHL	None retained	Not applicable	No phenotypic resistance	No chloramphenicol resistance or curated phenicol determinant detected.
ENR 24.12B	Folate-pathway inhibitors	S: TRS	sul1, sul2, dfrA17	Not applicable	Partially concordant	Folate-pathway determinant(s) detected, but the tested trimethoprim/sulfamethoxazole phenotype was susceptible; phenotype may depend on determinant combination and expression.
Notes:
None retained indicates that no curated determinant meeting the predefined thresholds was retained in the final manuscript matrix.
QRDR, quinolone resistance-determining region; PMQR, plasmid-mediated quinolone resistance; WGS, whole-genome sequencing.
